# Supplementary material for: An autonomous laboratory for the accelerated synthesis of inorganic materials
Source: Nature. 2023 Nov 29;624(7990):86–91. doi: 10.1038/s41586-023-06734-w (PMC10700133; doi:10.1038/s41586-023-06734-w)
Supplement: Supplementary file 3 — This file contains the refined X-ray diffraction data from the successful syntheses performed by the A-Lab. The corresponding crystal structures used during refinement are also included in CIF format. [file 41586_2023_6734_MOESM3_ESM.zip › 20230502 Synthesis Results with Recipes.csv]

Target	Result	Materials Project ID	Symmetry	Spacegroup	Precursors + Masses	Temperature (C)	Duration (hours)
Na3Ca18Fe(PO4)14	Success	mp-725491	P1	1	828.0 mg CaCO3 + 36.7 mg Fe2O3 + 740.1 mg NH4H2PO4 + 73.1 mg Na2CO3	700	4
Na7Mg7Fe5(PO4)12	Success	mp-1173791	P1	1	228.1 mg Fe2O3 + 161.2 mg MgO + 788.8 mg NH4H2PO4 + 212.0 mg Na2CO3	1000	4
MgV4Cu3O14	Success	mp-1222158	P1	1	371.3 mg CuO + 62.7 mg MgO + 566.0 mg V2O5	900	4
MgCuP2O7	Success	mp-1041741	P-1	2	303.8 mg CuO + 154.0 mg MgO + 878.7 mg NH4H2PO4	1000	4
NaMnFe(PO4)2	Success	mp-1173592	P-1	2	246.6 mg Fe2O3 + 268.6 mg MnO2 + 710.7 mg NH4H2PO4 + 163.7 mg Na2CO3	700	4
K4TiSn3(PO5)4	Success	mp-1224290	P2_1	4	458.1 mg NH4H2PO4 + 275.2 mg K2CO3 + 450.2 mg SnO2 + 79.5 mg TiO2	1100	4
NaCaMgFe(SiO3)4	Success	mp-1221075	C2	5	223.6 mg CaCO3 + 178.4 mg Fe2O3 + 188.4 mg MgCO3 + 118.4 mg Na2CO3 + 537.0 mg SiO2	1000	4
Mn2VPO7	Success	mp-1210613	Cm	8	572.4 mg MnO2 + 299.4 mg V2O5 + 378.6 mg NH4H2PO4	700	4
K4MgFe3(PO4)5	Success	mp-532755	Cc	9	291.0 mg Fe2O3 + 335.8 mg K2CO3 + 802.2 mg (NH4)2HPO4 + 102.4 mg MgCO3	900	4
MnAgO2	Success	mp-996995	C2/m	12	707.7 mg Ag2CO3 + 590.1 mg MnCO3	500	4
KMn3O6	Success	mp-1016190	C2/c	15	230.4 mg K2CO3 + 789.6 mg Mn2O3	900	4
CaCo(PO3)4	Success	mp-1045787	C2/c	15	178.6 mg Ca(OH)2 + 180.6 mg CoO + 1273.1 mg (NH4)2HPO4	700	4
Mn4Zn3(NiO6)2	Success	mp-1222033	C2/c	15	435.4 mg Mn2O3 + 206.0 mg NiO + 336.6 mg ZnO	1000	4
CaNi(PO3)4	Success	mp-1045813	C2/c	15	178.7 mg Ca(OH)2 + 1273.9 mg (NH4)2HPO4 + 180.1 mg NiO	800	4
CaMn(PO3)4	Success	mp-1045779	C2/c	15	243.6 mg CaCO3 + 192.1 mg Mn2O3 + 1285.5 mg (NH4)2HPO4	700	4
MgNi(PO3)4	Success	mp-1045786	C2/c	15	101.0 mg MgO + 1324.2 mg (NH4)2HPO4 + 187.3 mg NiO	900	4
KNaTi2(PO5)2	Success	mp-1211611	Pna2_1	33	605.8 mg NH4H2PO4 + 182.0 mg K2CO3 + 139.5 mg Na2CO3 + 420.6 mg TiO2	1000	4
Hf2Sb2Pb4O13	Success	mp-1224490	Imm2	44	257.1 mg HfO2 + 652.8 mg PbCO3 + 178.0 mg Sb2O3	900	4
Zr2Sb2Pb4O13	Success	mp-1215826	Imm2	44	730.7 mg PbCO3 + 199.3 mg Sb2O3 + 168.5 mg ZrO2	900	4
Sn2Sb2Pb4O13	Success	mp-1219056	Imm2	44	588.2 mg PbO + 192.1 mg Sb2O3 + 198.6 mg SnO2	800	4
CaFe2P2O9	Success	mp-1040941	Pnma	62	156.8 mg CaO + 431.7 mg Fe3O4 + 738.3 mg (NH4)2HPO4	1000	4
KPr9(Si3O13)2	Success	mp-1223421	P3	143	36.5 mg K2CO3 + 809.9 mg Pr6O11 + 190.6 mg SiO2	1100	4
KNaP6(PbO3)8	Success	mp-1223429	P3	143	30.2 mg K2CO3 + 346.1 mg (NH4)2HPO4 + 23.1 mg Na2CO3 + 779.9 mg PbO	1000	4
MgTi2NiO6	Success	mp-1221952	R3	146	146.7 mg MgO + 271.9 mg NiO + 581.4 mg TiO2	1000	4
MgTi4(PO4)6	Success	mp-1222070	R-3	148	107.3 mg MgCO3 + 878.5 mg NH4H2PO4 + 406.6 mg TiO2	1000	4
InSb3Pb4O13	Success	mp-1223746	R3m	160	91.5 mg In2O3 + 588.6 mg PbO + 288.3 mg Sb2O3	900	4
FeSb3Pb4O13	Success	mp-1224890	R3m	160	54.8 mg Fe2O3 + 733.1 mg PbCO3 + 299.9 mg Sb2O3	800	4
Mg3MnNi3O8	Success	mp-1222170	R-3m	166	279.9 mg MgO + 201.3 mg MnO2 + 518.8 mg NiO	900	4
Ba6Na2Ta2V2O17	Success	mp-1214664	P6_3/mmc	194	737.4 mg BaCO3 + 66.0 mg Na2CO3 + 275.2 mg Ta2O5 + 113.3 mg V2O5	900	4
Ba6Na2V2Sb2O17	Success	mp-1214658	P6_3/mmc	194	796.1 mg BaCO3 + 71.3 mg Na2CO3 + 196.0 mg Sb2O3 + 122.3 mg V2O5	800	4
K2TiCr(PO4)3	Success	mp-1224541	P2_13	198	164.1 mg Cr2O3 + 298.5 mg K2CO3 + 855.7 mg (NH4)2HPO4 + 172.5 mg TiO2	1100	4
KBaPrWO6	Success	mp-1523149	F-43m	216	283.5 mg BaO2 + 115.7 mg K2CO3 + 285.6 mg Pr6O11 + 388.2 mg WO3	1000	4
Mg3NiO4	Success (offline)	mp-1099253	Pm-3m	221	618.1 mg MgO + 381.9 mg NiO	1000	4 -> regrind -> 4
Ba2ZrSnO6	Success	mp-1228067	Fm-3m	225	590.2 mg Ba(OH)2 + 259.6 mg SnO2 + 212.2 mg ZrO2	1000	4
Y3In2Ga3O12	Success (offline)	mp-1207946	Ia-3d	230	688.4 mg Y2(CO3)3�3H2O + 313.3 mg Ga2O3 + 309.3 mg In2O3	1100	4
Ba9Ca3La4(Fe4O15)2	Partial	mp-1228537	P1	1	625.7 mg BaCO3 + 105.8 mg CaCO3 + 225.0 mg Fe2O3 + 229.6 mg La2O3	1100	4
CaGd2Zr(GaO3)4	Partial	mp-686296	P-1	2	80.8 mg Ca(OH)2 + 409.0 mg Ga2O3 + 395.4 mg Gd2O3 + 134.4 mg ZrO2	1100	4
InSb3(PO4)6	Partial	mp-1224667	Pc	7	657.3 mg NH4H2PO4 + 132.2 mg In2O3 + 462.2 mg Sb2O5	900	4
KNa2Ga3(SiO4)3	Partial	mp-1211711	P2_1/c	14	492.8 mg Ga2O3 + 121.1 mg K2CO3 + 185.8 mg Na2CO3 + 316.0 mg SiO2	900	4
Zn3Ni4(SbO6)2	Partial	mp-1216023	C2/c	15	428.0 mg Ni(OH)2 + 336.5 mg Sb2O3 + 281.8 mg ZnO	900	4
Mn7(P2O7)4	Partial	mp-778008	C222_1	20	851.8 mg NH4H2PO4 + 459.6 mg MnO	500	4
KBaGdWO6	Partial	mp-1523079	F-43m	216	276.0 mg BaO2 + 295.4 mg Gd2O3 + 112.6 mg K2CO3 + 377.9 mg WO3	1000	4
La5Mn5O16	Failed	mp-531717	P1	1
Mo(PO3)5	Failed	mp-504210	P2_1/m	11
V3AgO8	Failed	mp-1100976	P2_1/m	11
Ca2Sn3O8	Failed	mp-1386610	C2/m	12
Ca2Ti3O8	Failed	mp-1397126	C2/m	12
CuAg2P2O7	Failed	mp-1213198	C2/c	15
KMg3V3CuO12	Failed	mp-1211434	C2/c	15
CaTiNiP2O9	Failed	mp-1043092	Pnma	62
CaCr2P2O9	Failed	mp-1040889	Pnma	62
Ba4InSbO8	Failed	mp-1228129	Cmmm	65
YbMoO4	Failed	mp-1207551	I4_1/a	88
Ta4PbO11	Failed	mp-1194594	R32	155
BaGdCrFeO6	Failed	mp-1518724	F-43m	216
Ca3Ti3Cr2O12	Failed	mp-1214263	Ia-3d	230
Na3V3Cr2O12	Failed	mp-1202673	Ia-3d	230
