# Supplementary material for: An autonomous laboratory for the accelerated synthesis of inorganic materials
Source: Nature. 2023 Nov 29;624(7990):86–91. doi: 10.1038/s41586-023-06734-w (PMC10700133; doi:10.1038/s41586-023-06734-w)
Supplement: Supplementary file 3 — This file contains the refined X-ray diffraction data from the successful syntheses performed by the A-Lab. The corresponding crystal structures used during refinement are also included in CIF format. [file 41586_2023_6734_MOESM3_ESM.zip › Automated_Refinement_Results/Ba9Ca3La4(Fe4O15)2/Ba9Ca3La4(Fe4O15)2.cif]

 
######################################################################
data_Ba9_Ca3_La4_Fe8_O30
_gsas_GSASII_version  5338

# phase info for Ba9 Ca3 La4 Fe8 O30 follows
_pd_phase_name  "Ba9 Ca3 La4 Fe8 O30"
_cell_measurement_temperature  ?
_cell_length_a  6.9245(24)
_cell_length_b  11.605(25)
_cell_length_c  11.846(26)
_cell_angle_alpha  120.81(5)
_cell_angle_beta   88.31(4)
_cell_angle_gamma  88.92(3)
_cell_volume  816.6(6)
_exptl_crystal_density_diffrn  5.7715
_symmetry_cell_setting  triclinic
_symmetry_space_group_name_H-M  "P 1"
loop_
    _space_group_symop_id
    _space_group_symop_operation_xyz
     1  x,y,z

# ATOMIC COORDINATES AND DISPLACEMENT PARAMETERS
loop_ 
   _atom_site_label
   _atom_site_type_symbol
   _atom_site_fract_x
   _atom_site_fract_y
   _atom_site_fract_z
   _atom_site_occupancy
   _atom_site_adp_type
   _atom_site_U_iso_or_equiv
   _atom_site_site_symmetry_multiplicity
Ba0    Ba   0.68393     0.34760     0.17939     1.0000     Uiso 0.0100     1   
Ba1    Ba   0.67849     0.83078     0.17591     1.0000     Uiso 0.0100     1   
Ba2    Ba   0.68144     0.82407     0.65246     1.0000     Uiso 0.0100     1   
Ba3    Ba   0.16830     0.66235     0.82785     1.0000     Uiso 0.0100     1   
Ba4    Ba   0.17383     0.16487     0.82464     1.0000     Uiso 0.0100     1   
Ba5    Ba   0.17134     0.16840     0.34042     1.0000     Uiso 0.0100     1   
Ba6    Ba   0.99478     0.66796     0.33857     1.0000     Uiso 0.0100     1   
Ba7    Ba   0.49377     0.32925     0.66125     1.0000     Uiso 0.0100     1   
Ba8    Ba   0.49968     0.99991     0.99971     1.0000     Uiso 0.0100     1   
Ca9    Ca   0.99609     0.00045     0.00027     0.4290     Uiso 0.0100     1   
La9    La   0.99609     0.00045     0.00027     0.5710     Uiso 0.0100     1   
Ca10   Ca   0.35099     0.96073     0.48041     0.4290     Uiso 0.0100     1   
La10   La   0.35099     0.96073     0.48041     0.5710     Uiso 0.0100     1   
Ca11   Ca   0.85160     0.47991     0.52027     0.4290     Uiso 0.0100     1   
La11   La   0.85160     0.47991     0.52027     0.5710     Uiso 0.0100     1   
La12   La   0.34428     0.52041     0.47953     0.5710     Uiso 0.0100     1   
Ca12   Ca   0.34428     0.52041     0.47953     0.4290     Uiso 0.0100     1   
La13   La   0.34510     0.52165     0.04309     0.5710     Uiso 0.0100     1   
Ca13   Ca   0.34510     0.52165     0.04309     0.4290     Uiso 0.0100     1   
La14   La   0.84506     0.04250     0.52136     0.5710     Uiso 0.0100     1   
Ca14   Ca   0.84506     0.04250     0.52136     0.4290     Uiso 0.0100     1   
La15   La   0.84540     0.47795     0.95560     0.5710     Uiso 0.0100     1   
Ca15   Ca   0.84540     0.47795     0.95560     0.4290     Uiso 0.0100     1   
Fe16   Fe   0.53490     0.67029     0.33614     1.0000     Uiso 0.0100     1   
Fe17   Fe   0.03704     0.33414     0.66378     1.0000     Uiso 0.0100     1   
Fe18   Fe   0.16655     0.35282     0.17766     1.0000     Uiso 0.0100     1   
Fe19   Fe   0.16959     0.82436     0.17967     1.0000     Uiso 0.0100     1   
Fe20   Fe   0.16936     0.82290     0.64444     1.0000     Uiso 0.0100     1   
Fe21   Fe   0.67806     0.64745     0.82167     1.0000     Uiso 0.0100     1   
Fe22   Fe   0.67522     0.17383     0.82389     1.0000     Uiso 0.0100     1   
Fe23   Fe   0.67794     0.17727     0.35276     1.0000     Uiso 0.0100     1   
O24    O    0.34904     0.49454     0.24616     1.0000     Uiso 0.0100     1   
O25    O    0.35010     0.75064     0.24769     1.0000     Uiso 0.0100     1   
O26    O    0.34918     0.75129     0.50163     1.0000     Uiso 0.0100     1   
O27    O    0.84940     0.50167     0.75143     1.0000     Uiso 0.0100     1   
O28    O    0.84848     0.24906     0.75314     1.0000     Uiso 0.0100     1   
O29    O    0.84854     0.25054     0.49964     1.0000     Uiso 0.0100     1   
O30    O    0.53813     0.61035     0.93758     1.0000     Uiso 0.0100     1   
O31    O    0.53634     0.06162     0.67202     1.0000     Uiso 0.0100     1   
O32    O    0.53064     0.32520     0.38733     1.0000     Uiso 0.0100     1   
O33    O    0.53705     0.32789     0.93816     1.0000     Uiso 0.0100     1   
O34    O    0.53018     0.61298     0.67487     1.0000     Uiso 0.0100     1   
O35    O    0.53809     0.06244     0.38982     1.0000     Uiso 0.0100     1   
O36    O    0.03496     0.39568     0.06390     1.0000     Uiso 0.0100     1   
O37    O    0.02761     0.93595     0.32901     1.0000     Uiso 0.0100     1   
O38    O    0.03553     0.66860     0.60400     1.0000     Uiso 0.0100     1   
O39    O    0.03586     0.66890     0.06460     1.0000     Uiso 0.0100     1   
O40    O    0.03392     0.39568     0.33193     1.0000     Uiso 0.0100     1   
O41    O    0.02824     0.93564     0.60660     1.0000     Uiso 0.0100     1   
O42    O    0.79168     0.81361     0.90695     1.0000     Uiso 0.0100     1   
O43    O    0.79137     0.09319     0.90797     1.0000     Uiso 0.0100     1   
O44    O    0.79116     0.09363     0.18640     1.0000     Uiso 0.0100     1   
O45    O    0.24043     0.17869     0.08865     1.0000     Uiso 0.0100     1   
O46    O    0.24076     0.90964     0.08986     1.0000     Uiso 0.0100     1   
O47    O    0.23983     0.91034     0.81986     1.0000     Uiso 0.0100     1   
O48    O    0.68518     0.83164     0.41509     1.0000     Uiso 0.0100     1   
O49    O    0.67649     0.58357     0.41612     1.0000     Uiso 0.0100     1   
O50    O    0.67716     0.58362     0.16629     1.0000     Uiso 0.0100     1   
O51    O    0.17655     0.16710     0.58367     1.0000     Uiso 0.0100     1   
O52    O    0.18588     0.41683     0.58456     1.0000     Uiso 0.0100     1   
O53    O    0.17746     0.41768     0.83436     1.0000     Uiso 0.0100     1   

loop_  _atom_type_symbol _atom_type_number_in_cell
  Ba      9
  Ca      3.003
  Fe      8
  La      3.997
  O       30

# Note that Z affects _cell_formula_sum and _weight
_cell_formula_units_Z  1
_chemical_formula_sum  "Ba9 Ca3.003 Fe8 La3.997 O30"
_chemical_formula_weight  2838.28
