# Supplementary material for: An autonomous laboratory for the accelerated synthesis of inorganic materials
Source: Nature. 2023 Nov 29;624(7990):86–91. doi: 10.1038/s41586-023-06734-w (PMC10700133; doi:10.1038/s41586-023-06734-w)
Supplement: Supplementary file 3 — This file contains the refined X-ray diffraction data from the successful syntheses performed by the A-Lab. The corresponding crystal structures used during refinement are also included in CIF format. [file 41586_2023_6734_MOESM3_ESM.zip › Automated_Refinement_Results/CaMn(PO3)4/CaMn(PO3)4.cif]

# generated using pymatgen
data_CaMn(PO3)4
_symmetry_space_group_name_H-M   'P 1'
_cell_length_a   12.27890000
_cell_length_b   8.69260000
_cell_length_c   10.17810000
_cell_angle_alpha   90.00000000
_cell_angle_beta   118.99600000
_cell_angle_gamma   90.00000000
_symmetry_Int_Tables_number   1
_chemical_formula_structural   CaMn(PO3)4
_chemical_formula_sum   'Ca4 Mn4 P16 O48'
_cell_volume   950.19323747
_cell_formula_units_Z   4
loop_
 _symmetry_equiv_pos_site_id
 _symmetry_equiv_pos_as_xyz
  1  'x, y, z'
loop_
 _atom_site_type_symbol
 _atom_site_label
 _atom_site_symmetry_multiplicity
 _atom_site_fract_x
 _atom_site_fract_y
 _atom_site_fract_z
 _atom_site_occupancy
  Ca  Ca0  1  0.50000000  0.45859000  0.75000000  1.0
  Ca  Ca1  1  0.00000000  0.04141000  0.25000000  1.0
  Ca  Ca2  1  0.00000000  0.95859000  0.75000000  1.0
  Ca  Ca3  1  0.50000000  0.54141000  0.25000000  1.0
  Mn  Mn4  1  0.75000000  0.75000000  0.50000000  1.0
  Mn  Mn5  1  0.75000000  0.25000000  0.00000000  1.0
  Mn  Mn6  1  0.25000000  0.25000000  0.50000000  1.0
  Mn  Mn7  1  0.25000000  0.75000000  0.00000000  1.0
  P  P8  1  0.49361000  0.22661000  0.02028000  1.0
  P  P9  1  0.50639000  0.22661000  0.47972000  1.0
  P  P10  1  0.00639000  0.27339000  0.97972000  1.0
  P  P11  1  0.99361000  0.27339000  0.52028000  1.0
  P  P12  1  0.81113000  0.50829000  0.80780000  1.0
  P  P13  1  0.68887000  0.00829000  0.69220000  1.0
  P  P14  1  0.68887000  0.99171000  0.19220000  1.0
  P  P15  1  0.81113000  0.49171000  0.30780000  1.0
  P  P16  1  0.99361000  0.72661000  0.02028000  1.0
  P  P17  1  0.00639000  0.72661000  0.47972000  1.0
  P  P18  1  0.50639000  0.77339000  0.97972000  1.0
  P  P19  1  0.49361000  0.77339000  0.52028000  1.0
  P  P20  1  0.31113000  0.00829000  0.80780000  1.0
  P  P21  1  0.18887000  0.50829000  0.69220000  1.0
  P  P22  1  0.18887000  0.49171000  0.19220000  1.0
  P  P23  1  0.31113000  0.99171000  0.30780000  1.0
  O  O24  1  0.46947000  0.36298000  0.08549000  1.0
  O  O25  1  0.53053000  0.36298000  0.41451000  1.0
  O  O26  1  0.03053000  0.13702000  0.91451000  1.0
  O  O27  1  0.96947000  0.13702000  0.58549000  1.0
  O  O28  1  0.44724000  0.24994000  0.57569000  1.0
  O  O29  1  0.05276000  0.74994000  0.92431000  1.0
  O  O30  1  0.05276000  0.25006000  0.42431000  1.0
  O  O31  1  0.44724000  0.75006000  0.07569000  1.0
  O  O32  1  0.92639000  0.39655000  0.85096000  1.0
  O  O33  1  0.07361000  0.39655000  0.64904000  1.0
  O  O34  1  0.57361000  0.10345000  0.14904000  1.0
  O  O35  1  0.42639000  0.10345000  0.35096000  1.0
  O  O36  1  0.86549000  0.63859000  0.93178000  1.0
  O  O37  1  0.63451000  0.13859000  0.56822000  1.0
  O  O38  1  0.63451000  0.86141000  0.06822000  1.0
  O  O39  1  0.86549000  0.36141000  0.43178000  1.0
  O  O40  1  0.78456000  0.92497000  0.66839000  1.0
  O  O41  1  0.71544000  0.42497000  0.83161000  1.0
  O  O42  1  0.71544000  0.57503000  0.33161000  1.0
  O  O43  1  0.78456000  0.07503000  0.16839000  1.0
  O  O44  1  0.77370000  0.57417000  0.66183000  1.0
  O  O45  1  0.22630000  0.57417000  0.83817000  1.0
  O  O46  1  0.72630000  0.92583000  0.33817000  1.0
  O  O47  1  0.27370000  0.92583000  0.16183000  1.0
  O  O48  1  0.96947000  0.86298000  0.08549000  1.0
  O  O49  1  0.03053000  0.86298000  0.41451000  1.0
  O  O50  1  0.53053000  0.63702000  0.91451000  1.0
  O  O51  1  0.46947000  0.63702000  0.58549000  1.0
  O  O52  1  0.94724000  0.74994000  0.57569000  1.0
  O  O53  1  0.55276000  0.24994000  0.92431000  1.0
  O  O54  1  0.55276000  0.75006000  0.42431000  1.0
  O  O55  1  0.94724000  0.25006000  0.07569000  1.0
  O  O56  1  0.42639000  0.89655000  0.85096000  1.0
  O  O57  1  0.57361000  0.89655000  0.64904000  1.0
  O  O58  1  0.07361000  0.60345000  0.14904000  1.0
  O  O59  1  0.92639000  0.60345000  0.35096000  1.0
  O  O60  1  0.36549000  0.13859000  0.93178000  1.0
  O  O61  1  0.13451000  0.63859000  0.56822000  1.0
  O  O62  1  0.13451000  0.36141000  0.06822000  1.0
  O  O63  1  0.36549000  0.86141000  0.43178000  1.0
  O  O64  1  0.28456000  0.42497000  0.66839000  1.0
  O  O65  1  0.21544000  0.92497000  0.83161000  1.0
  O  O66  1  0.21544000  0.07503000  0.33161000  1.0
  O  O67  1  0.28456000  0.57503000  0.16839000  1.0
  O  O68  1  0.27370000  0.07417000  0.66183000  1.0
  O  O69  1  0.72630000  0.07417000  0.83817000  1.0
  O  O70  1  0.22630000  0.42583000  0.33817000  1.0
  O  O71  1  0.77370000  0.42583000  0.16183000  1.0
