# Supplementary material for: An autonomous laboratory for the accelerated synthesis of inorganic materials
Source: Nature. 2023 Nov 29;624(7990):86–91. doi: 10.1038/s41586-023-06734-w (PMC10700133; doi:10.1038/s41586-023-06734-w)
Supplement: Supplementary file 3 — This file contains the refined X-ray diffraction data from the successful syntheses performed by the A-Lab. The corresponding crystal structures used during refinement are also included in CIF format. [file 41586_2023_6734_MOESM3_ESM.zip › Automated_Refinement_Results/FeSb3Pb4O13/FeSb3Pb4O13.cif]

# generated using pymatgen
data_FeSb3Pb4O13
_symmetry_space_group_name_H-M   'P 1'
_cell_length_a   7.42550000
_cell_length_b   7.42550000
_cell_length_c   18.14620000
_cell_angle_alpha   90.00000000
_cell_angle_beta   90.00000000
_cell_angle_gamma   120.00000000
_symmetry_Int_Tables_number   1
_chemical_formula_structural   FeSb3Pb4O13
_chemical_formula_sum   'Fe3 Sb9 Pb12 O39'
_cell_volume   866.49832939
_cell_formula_units_Z   3
loop_
 _symmetry_equiv_pos_site_id
 _symmetry_equiv_pos_as_xyz
  1  'x, y, z'
loop_
 _atom_site_type_symbol
 _atom_site_label
 _atom_site_symmetry_multiplicity
 _atom_site_fract_x
 _atom_site_fract_y
 _atom_site_fract_z
 _atom_site_occupancy
  Fe  Fe0  1  0.16707000  0.33414000  0.33326000  0.25
  Sb  Sb1  1  0.16707000  0.33414000  0.33326000  0.75
  Fe  Fe2  1  0.66586000  0.83293000  0.33326000  0.25
  Sb  Sb3  1  0.66586000  0.83293000  0.33326000  0.75
  Fe  Fe4  1  0.16707000  0.83293000  0.33326000  0.25
  Sb  Sb5  1  0.16707000  0.83293000  0.33326000  0.75
  Fe  Fe6  1  0.33333333  0.66666667  0.16746667  0.25
  Sb  Sb7  1  0.33333333  0.66666667  0.16746667  0.75
  Fe  Fe8  1  0.83373667  0.66747333  0.66659333  0.25
  Sb  Sb9  1  0.83373667  0.66747333  0.66659333  0.75
  Fe  Fe10  1  0.33252667  0.16626333  0.66659333  0.25
  Sb  Sb11  1  0.33252667  0.16626333  0.66659333  0.75
  Fe  Fe12  1  0.83373667  0.16626333  0.66659333  0.25
  Sb  Sb13  1  0.83373667  0.16626333  0.66659333  0.75
  Fe  Fe14  1  0.00000000  0.00000000  0.50080000  0.25
  Sb  Sb15  1  0.00000000  0.00000000  0.50080000  0.75
  Fe  Fe16  1  0.50040333  0.00080667  0.99992667  0.25
  Sb  Sb17  1  0.50040333  0.00080667  0.99992667  0.75
  Fe  Fe18  1  0.99919333  0.49959667  0.99992667  0.25
  Sb  Sb19  1  0.99919333  0.49959667  0.99992667  0.75
  Fe  Fe20  1  0.50040333  0.49959667  0.99992667  0.25
  Sb  Sb21  1  0.50040333  0.49959667  0.99992667  0.75
  Fe  Fe22  1  0.66666667  0.33333333  0.83413333  0.25
  Sb  Sb23  1  0.66666667  0.33333333  0.83413333  0.75
  Pb  Pb24  1  0.16836500  0.33673000  0.83268000  1.0
  Pb  Pb25  1  0.66327000  0.83163500  0.83268000  1.0
  Pb  Pb26  1  0.16836500  0.83163500  0.83268000  1.0
  Pb  Pb27  1  0.33333333  0.66666667  0.66807667  1.0
  Pb  Pb28  1  0.83503167  0.67006333  0.16601333  1.0
  Pb  Pb29  1  0.32993667  0.16496833  0.16601333  1.0
  Pb  Pb30  1  0.83503167  0.16496833  0.16601333  1.0
  Pb  Pb31  1  0.00000000  0.00000000  0.00141000  1.0
  Pb  Pb32  1  0.50169833  0.00339667  0.49934667  1.0
  Pb  Pb33  1  0.99660333  0.49830167  0.49934667  1.0
  Pb  Pb34  1  0.50169833  0.49830167  0.49934667  1.0
  Pb  Pb35  1  0.66666667  0.33333333  0.33474333  1.0
  O  O36  1  0.06574000  0.53287000  0.10579000  1.0
  O  O37  1  0.46713000  0.53287000  0.10579000  1.0
  O  O38  1  0.46713000  0.93426000  0.10579000  1.0
  O  O39  1  0.07080000  0.53540000  0.35621000  1.0
  O  O40  1  0.46460000  0.53540000  0.35621000  1.0
  O  O41  1  0.46460000  0.92920000  0.35621000  1.0
  O  O42  1  0.20074500  0.40149000  0.97626000  1.0
  O  O43  1  0.59851000  0.79925500  0.97626000  1.0
  O  O44  1  0.20074500  0.79925500  0.97626000  1.0
  O  O45  1  0.20139000  0.79861000  0.22803000  1.0
  O  O46  1  0.20139000  0.40278000  0.22803000  1.0
  O  O47  1  0.59722000  0.79861000  0.22803000  1.0
  O  O48  1  0.33333333  0.66666667  0.54245667  1.0
  O  O49  1  0.73240667  0.86620333  0.43912333  1.0
  O  O50  1  0.13379667  0.86620333  0.43912333  1.0
  O  O51  1  0.13379667  0.26759333  0.43912333  1.0
  O  O52  1  0.73746667  0.86873333  0.68954333  1.0
  O  O53  1  0.13126667  0.86873333  0.68954333  1.0
  O  O54  1  0.13126667  0.26253333  0.68954333  1.0
  O  O55  1  0.86741167  0.73482333  0.30959333  1.0
  O  O56  1  0.26517667  0.13258833  0.30959333  1.0
  O  O57  1  0.86741167  0.13258833  0.30959333  1.0
  O  O58  1  0.86805667  0.13194333  0.56136333  1.0
  O  O59  1  0.86805667  0.73611333  0.56136333  1.0
  O  O60  1  0.26388667  0.13194333  0.56136333  1.0
  O  O61  1  0.00000000  0.00000000  0.87579000  1.0
  O  O62  1  0.39907333  0.19953667  0.77245667  1.0
  O  O63  1  0.80046333  0.19953667  0.77245667  1.0
  O  O64  1  0.80046333  0.60092667  0.77245667  1.0
  O  O65  1  0.40413333  0.20206667  0.02287667  1.0
  O  O66  1  0.79793333  0.20206667  0.02287667  1.0
  O  O67  1  0.79793333  0.59586667  0.02287667  1.0
  O  O68  1  0.53407833  0.06815667  0.64292667  1.0
  O  O69  1  0.93184333  0.46592167  0.64292667  1.0
  O  O70  1  0.53407833  0.46592167  0.64292667  1.0
  O  O71  1  0.53472333  0.46527667  0.89469667  1.0
  O  O72  1  0.53472333  0.06944667  0.89469667  1.0
  O  O73  1  0.93055333  0.46527667  0.89469667  1.0
  O  O74  1  0.66666667  0.33333333  0.20912333  1.0
