# Supplementary material for: An autonomous laboratory for the accelerated synthesis of inorganic materials
Source: Nature. 2023 Nov 29;624(7990):86–91. doi: 10.1038/s41586-023-06734-w (PMC10700133; doi:10.1038/s41586-023-06734-w)
Supplement: Supplementary file 3 — This file contains the refined X-ray diffraction data from the successful syntheses performed by the A-Lab. The corresponding crystal structures used during refinement are also included in CIF format. [file 41586_2023_6734_MOESM3_ESM.zip › Automated_Refinement_Results/Hf2Sb2Pb4O13/Hf2Sb2Pb4O13.cif]

# generated using pymatgen
data_Hf2Sb2Pb4O13
_symmetry_space_group_name_H-M   'P 1'
_cell_length_a   7.51834000
_cell_length_b   7.53051000
_cell_length_c   10.65350000
_cell_angle_alpha   90.00000000
_cell_angle_beta   90.00000000
_cell_angle_gamma   90.00000000
_symmetry_Int_Tables_number   1
_chemical_formula_structural   Hf2Sb2Pb4O13
_chemical_formula_sum   'Hf4 Sb4 Pb8 O26'
_cell_volume   603.16851226
_cell_formula_units_Z   2
loop_
 _symmetry_equiv_pos_site_id
 _symmetry_equiv_pos_as_xyz
  1  'x, y, z'
loop_
 _atom_site_type_symbol
 _atom_site_label
 _atom_site_symmetry_multiplicity
 _atom_site_fract_x
 _atom_site_fract_y
 _atom_site_fract_z
 _atom_site_occupancy
  Hf  Hf0  1  0.00000000  0.25080000  0.00037000  1.0
  Hf  Hf1  1  0.00000000  0.74920000  0.00037000  1.0
  Hf  Hf2  1  0.50000000  0.75080000  0.50037000  1.0
  Hf  Hf3  1  0.50000000  0.24920000  0.50037000  1.0
  Sb  Sb4  1  0.24938000  0.50000000  0.24978000  1.0
  Sb  Sb5  1  0.75062000  0.50000000  0.24978000  1.0
  Sb  Sb6  1  0.74938000  0.00000000  0.74978000  1.0
  Sb  Sb7  1  0.25062000  0.00000000  0.74978000  1.0
  Pb  Pb8  1  0.50000000  0.75082000  0.00014000  1.0
  Pb  Pb9  1  0.50000000  0.24918000  0.00014000  1.0
  Pb  Pb10  1  0.74945000  0.50000000  0.74941000  1.0
  Pb  Pb11  1  0.25055000  0.50000000  0.74941000  1.0
  Pb  Pb12  1  0.00000000  0.25082000  0.50014000  1.0
  Pb  Pb13  1  0.00000000  0.74918000  0.50014000  1.0
  Pb  Pb14  1  0.24945000  0.00000000  0.24941000  1.0
  Pb  Pb15  1  0.75055000  0.00000000  0.24941000  1.0
  O  O16  1  0.20015000  0.31165000  0.12617000  1.0
  O  O17  1  0.79985000  0.31165000  0.12617000  1.0
  O  O18  1  0.20015000  0.68835000  0.12617000  1.0
  O  O19  1  0.79985000  0.68835000  0.12617000  1.0
  O  O20  1  0.20260000  0.19076000  0.87310000  1.0
  O  O21  1  0.79740000  0.19076000  0.87310000  1.0
  O  O22  1  0.20260000  0.80924000  0.87310000  1.0
  O  O23  1  0.79740000  0.80924000  0.87310000  1.0
  O  O24  1  0.50000000  0.50000000  0.57742000  1.0
  O  O25  1  0.50000000  0.50000000  0.87727000  1.0
  O  O26  1  0.50000000  0.50000000  0.17994000  1.0
  O  O27  1  0.00000000  0.50000000  0.31811000  1.0
  O  O28  1  0.00000000  0.50000000  0.92577000  1.0
  O  O29  1  0.70015000  0.81165000  0.62617000  1.0
  O  O30  1  0.29985000  0.81165000  0.62617000  1.0
  O  O31  1  0.70015000  0.18835000  0.62617000  1.0
  O  O32  1  0.29985000  0.18835000  0.62617000  1.0
  O  O33  1  0.70260000  0.69076000  0.37310000  1.0
  O  O34  1  0.29740000  0.69076000  0.37310000  1.0
  O  O35  1  0.70260000  0.30924000  0.37310000  1.0
  O  O36  1  0.29740000  0.30924000  0.37310000  1.0
  O  O37  1  0.00000000  0.00000000  0.07742000  1.0
  O  O38  1  0.00000000  0.00000000  0.37727000  1.0
  O  O39  1  0.00000000  0.00000000  0.67994000  1.0
  O  O40  1  0.50000000  0.00000000  0.81811000  1.0
  O  O41  1  0.50000000  0.00000000  0.42577000  1.0
