# Supplementary material for: An autonomous laboratory for the accelerated synthesis of inorganic materials
Source: Nature. 2023 Nov 29;624(7990):86–91. doi: 10.1038/s41586-023-06734-w (PMC10700133; doi:10.1038/s41586-023-06734-w)
Supplement: Supplementary file 3 — This file contains the refined X-ray diffraction data from the successful syntheses performed by the A-Lab. The corresponding crystal structures used during refinement are also included in CIF format. [file 41586_2023_6734_MOESM3_ESM.zip › Automated_Refinement_Results/Na3Ca18Fe(PO4)14/Na3Ca18Fe(PO4)14.cif]

# generated using pymatgen
data_Na3Ca18Fe(PO4)14
_symmetry_space_group_name_H-M   'P 1'
_cell_length_a   10.33200000
_cell_length_b   10.35480000
_cell_length_c   13.73930000
_cell_angle_alpha   90.08410000
_cell_angle_beta   111.96800000
_cell_angle_gamma   119.52300000
_symmetry_Int_Tables_number   1
_chemical_formula_structural   Na3Ca18Fe(PO4)14
_chemical_formula_sum   'Na3 Ca18 Fe1 P14 O56'
_cell_volume   1154.31380573
_cell_formula_units_Z   1
loop_
 _symmetry_equiv_pos_site_id
 _symmetry_equiv_pos_as_xyz
  1  'x, y, z'
loop_
 _atom_site_type_symbol
 _atom_site_label
 _atom_site_symmetry_multiplicity
 _atom_site_fract_x
 _atom_site_fract_y
 _atom_site_fract_z
 _atom_site_occupancy
  Na  Na0  1  0.47234000  0.53053000  0.02363000  1.0
  Na  Na1  1  0.63065000  0.32044000  0.95098000  1.0
  Na  Na2  1  0.63502000  0.81732000  0.45061000  1.0
  Ca  Ca3  1  0.08157000  0.02848000  0.52405000  1.0
  Ca  Ca4  1  0.08819000  0.55345000  0.02499000  1.0
  Ca  Ca5  1  0.15617000  0.56334000  0.30488000  1.0
  Ca  Ca6  1  0.15714000  0.09727000  0.80741000  1.0
  Ca  Ca7  1  0.27042000  0.34617000  0.20180000  1.0
  Ca  Ca8  1  0.27159000  0.42857000  0.70708000  1.0
  Ca  Ca9  1  0.27821000  0.84249000  0.70426000  1.0
  Ca  Ca10  1  0.28154000  0.93742000  0.20318000  1.0
  Ca  Ca11  1  0.46998000  0.44146000  0.52390000  1.0
  Ca  Ca12  1  0.49293000  0.93768000  0.02383000  1.0
  Ca  Ca13  1  0.49548000  0.05347000  0.52380000  1.0
  Ca  Ca14  1  0.71196000  0.06130000  0.80706000  1.0
  Ca  Ca15  1  0.71226000  0.14913000  0.30486000  1.0
  Ca  Ca16  1  0.73758000  0.58942000  0.30003000  1.0
  Ca  Ca17  1  0.74284000  0.65006000  0.80756000  1.0
  Ca  Ca18  1  0.85591000  0.91878000  0.20208000  1.0
  Ca  Ca19  1  0.86164000  0.43518000  0.70449000  1.0
  Ca  Ca20  1  0.99889000  0.49972000  0.49844000  1.0
  Fe  Fe21  1  0.99874000  0.00017000  0.99866000  1.0
  P  P22  1  0.08822000  0.27153000  0.40228000  1.0
  P  P23  1  0.08979000  0.31329000  0.90839000  1.0
  P  P24  1  0.13066000  0.81763000  0.90822000  1.0
  P  P25  1  0.13110000  0.81669000  0.40256000  1.0
  P  P26  1  0.41562000  0.22450000  0.09290000  1.0
  P  P27  1  0.42719000  0.69380000  0.59965000  1.0
  P  P28  1  0.46703000  0.23324000  0.70026000  1.0
  P  P29  1  0.46750000  0.73524000  0.20131000  1.0
  P  P30  1  0.58634000  0.31512000  0.40274000  1.0
  P  P31  1  0.59574000  0.77743000  0.90965000  1.0
  P  P32  1  0.86572000  0.18953000  0.09362000  1.0
  P  P33  1  0.86632000  0.17242000  0.59997000  1.0
  P  P34  1  0.90672000  0.73400000  0.60053000  1.0
  P  P35  1  0.90748000  0.67769000  0.09474000  1.0
  O  O36  1  0.00064000  0.13439000  0.89109000  1.0
  O  O37  1  0.01525000  0.64922000  0.84911000  1.0
  O  O38  1  0.01694000  0.64092000  0.37199000  1.0
  O  O39  1  0.02220000  0.88754000  0.88907000  1.0
  O  O40  1  0.02662000  0.88249000  0.34808000  1.0
  O  O41  1  0.05533000  0.89657000  0.66575000  1.0
  O  O42  1  0.06017000  0.66996000  0.16170000  1.0
  O  O43  1  0.19140000  0.35821000  0.84465000  1.0
  O  O44  1  0.19427000  0.31385000  0.52512000  1.0
  O  O45  1  0.19489000  0.38858000  0.02831000  1.0
  O  O46  1  0.20328000  0.32258000  0.34697000  1.0
  O  O47  1  0.21163000  0.88019000  0.52545000  1.0
  O  O48  1  0.21634000  0.82901000  0.02848000  1.0
  O  O49  1  0.24186000  0.12396000  0.09699000  1.0
  O  O50  1  0.26365000  0.91038000  0.86954000  1.0
  O  O51  1  0.26787000  0.63147000  0.61597000  1.0
  O  O52  1  0.26991000  0.85884000  0.36881000  1.0
  O  O53  1  0.35178000  0.60919000  0.24161000  1.0
  O  O54  1  0.35237000  0.24445000  0.74087000  1.0
  O  O55  1  0.38455000  0.19186000  0.57599000  1.0
  O  O56  1  0.38477000  0.69713000  0.07809000  1.0
  O  O57  1  0.39266000  0.64885000  0.48125000  1.0
  O  O58  1  0.39339000  0.23558000  0.97754000  1.0
  O  O59  1  0.46667000  0.14507000  0.34804000  1.0
  O  O60  1  0.48347000  0.83427000  0.84885000  1.0
  O  O61  1  0.49319000  0.38179000  0.16268000  1.0
  O  O62  1  0.49673000  0.10762000  0.74091000  1.0
  O  O63  1  0.49803000  0.89069000  0.24422000  1.0
  O  O64  1  0.50648000  0.60974000  0.66384000  1.0
  O  O65  1  0.50879000  0.14517000  0.13900000  1.0
  O  O66  1  0.51049000  0.41182000  0.36934000  1.0
  O  O67  1  0.52209000  0.60860000  0.86864000  1.0
  O  O68  1  0.52931000  0.86725000  0.64005000  1.0
  O  O69  1  0.63284000  0.38841000  0.74114000  1.0
  O  O70  1  0.63452000  0.74759000  0.24554000  1.0
  O  O71  1  0.64282000  0.81773000  0.02930000  1.0
  O  O72  1  0.64520000  0.33142000  0.52555000  1.0
  O  O73  1  0.73167000  0.37617000  0.37213000  1.0
  O  O74  1  0.73306000  0.15155000  0.97916000  1.0
  O  O75  1  0.73647000  0.08891000  0.48183000  1.0
  O  O76  1  0.75615000  0.86915000  0.89059000  1.0
  O  O77  1  0.76844000  0.15806000  0.66519000  1.0
  O  O78  1  0.77325000  0.66221000  0.64078000  1.0
  O  O79  1  0.77487000  0.10732000  0.16232000  1.0
  O  O80  1  0.78621000  0.63092000  0.14338000  1.0
  O  O81  1  0.83019000  0.58252000  0.98024000  1.0
  O  O82  1  0.83449000  0.74534000  0.48237000  1.0
  O  O83  1  0.95539000  0.35112000  0.86889000  1.0
  O  O84  1  0.95824000  0.09943000  0.36864000  1.0
  O  O85  1  0.97163000  0.11853000  0.09785000  1.0
  O  O86  1  0.97688000  0.10909000  0.63908000  1.0
  O  O87  1  0.97901000  0.34767000  0.61560000  1.0
  O  O88  1  0.98116000  0.85402000  0.09709000  1.0
  O  O89  1  0.98526000  0.63661000  0.61647000  1.0
  O  O90  1  0.98684000  0.36145000  0.13847000  1.0
  O  O91  1  0.99590000  0.35555000  0.37199000  1.0
