# Supplementary material for: An autonomous laboratory for the accelerated synthesis of inorganic materials
Source: Nature. 2023 Nov 29;624(7990):86–91. doi: 10.1038/s41586-023-06734-w (PMC10700133; doi:10.1038/s41586-023-06734-w)
Supplement: Supplementary file 3 — This file contains the refined X-ray diffraction data from the successful syntheses performed by the A-Lab. The corresponding crystal structures used during refinement are also included in CIF format. [file 41586_2023_6734_MOESM3_ESM.zip › Automated_Refinement_Results/Mn2VPO7/Mn2VPO7.cif]

# generated using pymatgen
data_Mn2VPO7
_symmetry_space_group_name_H-M   'P 1'
_cell_length_a   6.78144000
_cell_length_b   8.60971000
_cell_length_c   4.70827000
_cell_angle_alpha   90.00000000
_cell_angle_beta   104.03900000
_cell_angle_gamma   90.00000000
_symmetry_Int_Tables_number   1
_chemical_formula_structural   Mn2VPO7
_chemical_formula_sum   'Mn4 V2 P2 O14'
_cell_volume   266.68716427
_cell_formula_units_Z   2
loop_
 _symmetry_equiv_pos_site_id
 _symmetry_equiv_pos_as_xyz
  1  'x, y, z'
loop_
 _atom_site_type_symbol
 _atom_site_label
 _atom_site_symmetry_multiplicity
 _atom_site_fract_x
 _atom_site_fract_y
 _atom_site_fract_z
 _atom_site_occupancy
  Mn  Mn0  1  0.37522000  0.30950000  0.71954000  1.0
  Mn  Mn1  1  0.37522000  0.69050000  0.71954000  1.0
  Mn  Mn2  1  0.87522000  0.80950000  0.71954000  1.0
  Mn  Mn3  1  0.87522000  0.19050000  0.71954000  1.0
  V  V4  1  0.14756000  0.00000000  0.31488000  1.0
  V  V5  1  0.64756000  0.50000000  0.31488000  1.0
  P  P6  1  0.60484000  0.00000000  0.12474000  1.0
  P  P7  1  0.10484000  0.50000000  0.12474000  1.0
  O  O8  1  0.64086000  0.66436000  0.50949000  1.0
  O  O9  1  0.64086000  0.33564000  0.50949000  1.0
  O  O10  1  0.60578000  0.85506000  0.94507000  1.0
  O  O11  1  0.60578000  0.14494000  0.94507000  1.0
  O  O12  1  0.99943000  0.00000000  0.97191000  1.0
  O  O13  1  0.40508000  0.00000000  0.24563000  1.0
  O  O14  1  0.78377000  0.00000000  0.39463000  1.0
  O  O15  1  0.14086000  0.16436000  0.50949000  1.0
  O  O16  1  0.14086000  0.83564000  0.50949000  1.0
  O  O17  1  0.10578000  0.35506000  0.94507000  1.0
  O  O18  1  0.10578000  0.64494000  0.94507000  1.0
  O  O19  1  0.49943000  0.50000000  0.97191000  1.0
  O  O20  1  0.90508000  0.50000000  0.24563000  1.0
  O  O21  1  0.28377000  0.50000000  0.39463000  1.0
