# Supplementary material for: An autonomous laboratory for the accelerated synthesis of inorganic materials
Source: Nature. 2023 Nov 29;624(7990):86–91. doi: 10.1038/s41586-023-06734-w (PMC10700133; doi:10.1038/s41586-023-06734-w)
Supplement: Supplementary file 3 — This file contains the refined X-ray diffraction data from the successful syntheses performed by the A-Lab. The corresponding crystal structures used during refinement are also included in CIF format. [file 41586_2023_6734_MOESM3_ESM.zip › Automated_Refinement_Results/MgTi2NiO6/MgTi2NiO6.cif]

# generated using pymatgen
data_MgTi2NiO6
_symmetry_space_group_name_H-M   'P 1'
_cell_length_a   5.04252000
_cell_length_b   5.04252000
_cell_length_c   13.85380000
_cell_angle_alpha   90.00000000
_cell_angle_beta   90.00000000
_cell_angle_gamma   120.00000000
_symmetry_Int_Tables_number   1
_chemical_formula_structural   MgTi2NiO6
_chemical_formula_sum   'Mg3 Ti6 Ni3 O18'
_cell_volume   305.06670001
_cell_formula_units_Z   3
loop_
 _symmetry_equiv_pos_site_id
 _symmetry_equiv_pos_as_xyz
  1  'x, y, z'
loop_
 _atom_site_type_symbol
 _atom_site_label
 _atom_site_symmetry_multiplicity
 _atom_site_fract_x
 _atom_site_fract_y
 _atom_site_fract_z
 _atom_site_occupancy
  Mg  Mg0  1  0.33333333  0.66666667  0.31319667  1.0
  Mg  Mg1  1  0.00000000  0.00000000  0.64653000  1.0
  Mg  Mg2  1  0.66666667  0.33333333  0.97986333  1.0
  Ti  Ti3  1  0.00000000  0.00000000  0.14311000  1.0
  Ti  Ti4  1  0.66666667  0.33333333  0.18988333  1.0
  Ti  Ti5  1  0.66666667  0.33333333  0.47644333  1.0
  Ti  Ti6  1  0.33333333  0.66666667  0.52321667  1.0
  Ti  Ti7  1  0.33333333  0.66666667  0.80977667  1.0
  Ti  Ti8  1  0.00000000  0.00000000  0.85655000  1.0
  Ni  Ni9  1  0.33333333  0.66666667  0.01748667  1.0
  Ni  Ni10  1  0.00000000  0.00000000  0.35082000  1.0
  Ni  Ni11  1  0.66666667  0.33333333  0.68415333  1.0
  O  O12  1  0.68464667  0.64865333  0.08701333  1.0
  O  O13  1  0.35134667  0.03599333  0.08701333  1.0
  O  O14  1  0.96400667  0.31535333  0.08701333  1.0
  O  O15  1  0.70430667  0.02015333  0.24716333  1.0
  O  O16  1  0.97984667  0.68415333  0.24716333  1.0
  O  O17  1  0.31584667  0.29569333  0.24716333  1.0
  O  O18  1  0.35131333  0.98198667  0.42034667  1.0
  O  O19  1  0.01801333  0.36932667  0.42034667  1.0
  O  O20  1  0.63067333  0.64868667  0.42034667  1.0
  O  O21  1  0.37097333  0.35348667  0.58049667  1.0
  O  O22  1  0.64651333  0.01748667  0.58049667  1.0
  O  O23  1  0.98251333  0.62902667  0.58049667  1.0
  O  O24  1  0.01798000  0.31532000  0.75368000  1.0
  O  O25  1  0.68468000  0.70266000  0.75368000  1.0
  O  O26  1  0.29734000  0.98202000  0.75368000  1.0
  O  O27  1  0.03764000  0.68682000  0.91383000  1.0
  O  O28  1  0.31318000  0.35082000  0.91383000  1.0
  O  O29  1  0.64918000  0.96236000  0.91383000  1.0
