# Supplementary material for: An autonomous laboratory for the accelerated synthesis of inorganic materials
Source: Nature. 2023 Nov 29;624(7990):86–91. doi: 10.1038/s41586-023-06734-w (PMC10700133; doi:10.1038/s41586-023-06734-w)
Supplement: Supplementary file 3 — This file contains the refined X-ray diffraction data from the successful syntheses performed by the A-Lab. The corresponding crystal structures used during refinement are also included in CIF format. [file 41586_2023_6734_MOESM3_ESM.zip › Automated_Refinement_Results/CaFe2P2O9/CaFe2P2O9.cif]

# generated using pymatgen
data_CaFe2P2O9
_symmetry_space_group_name_H-M   'P 1'
_cell_length_a   6.37625000
_cell_length_b   7.30914000
_cell_length_c   14.26940000
_cell_angle_alpha   90.00000000
_cell_angle_beta   90.00000000
_cell_angle_gamma   90.00000000
_symmetry_Int_Tables_number   1
_chemical_formula_structural   CaFe2P2O9
_chemical_formula_sum   'Ca4 Fe8 P8 O36'
_cell_volume   665.02401607
_cell_formula_units_Z   4
loop_
 _symmetry_equiv_pos_site_id
 _symmetry_equiv_pos_as_xyz
  1  'x, y, z'
loop_
 _atom_site_type_symbol
 _atom_site_label
 _atom_site_symmetry_multiplicity
 _atom_site_fract_x
 _atom_site_fract_y
 _atom_site_fract_z
 _atom_site_occupancy
  Ca  Ca0  1  0.75000000  0.10706000  0.22155000  1.0
  Ca  Ca1  1  0.25000000  0.60706000  0.27845000  1.0
  Ca  Ca2  1  0.25000000  0.89294000  0.77845000  1.0
  Ca  Ca3  1  0.75000000  0.39294000  0.72155000  1.0
  Fe  Fe4  1  0.00000000  0.00000000  0.00000000  1.0
  Fe  Fe5  1  0.50000000  0.50000000  0.50000000  1.0
  Fe  Fe6  1  0.50000000  0.00000000  0.00000000  1.0
  Fe  Fe7  1  0.00000000  0.50000000  0.50000000  1.0
  Fe  Fe8  1  0.75000000  0.64890000  0.11913000  1.0
  Fe  Fe9  1  0.25000000  0.14890000  0.38087000  1.0
  Fe  Fe10  1  0.25000000  0.35110000  0.88087000  1.0
  Fe  Fe11  1  0.75000000  0.85110000  0.61913000  1.0
  P  P12  1  0.25000000  0.63790000  0.06643000  1.0
  P  P13  1  0.75000000  0.13790000  0.43357000  1.0
  P  P14  1  0.75000000  0.36210000  0.93357000  1.0
  P  P15  1  0.25000000  0.86210000  0.56643000  1.0
  P  P16  1  0.25000000  0.11067000  0.19155000  1.0
  P  P17  1  0.75000000  0.61067000  0.30845000  1.0
  P  P18  1  0.75000000  0.88933000  0.80845000  1.0
  P  P19  1  0.25000000  0.38933000  0.69155000  1.0
  O  O20  1  0.05280000  0.10418000  0.13114000  1.0
  O  O21  1  0.55280000  0.60418000  0.36886000  1.0
  O  O22  1  0.44720000  0.10418000  0.13114000  1.0
  O  O23  1  0.94720000  0.60418000  0.36886000  1.0
  O  O24  1  0.94720000  0.89582000  0.86886000  1.0
  O  O25  1  0.44720000  0.39582000  0.63114000  1.0
  O  O26  1  0.55280000  0.89582000  0.86886000  1.0
  O  O27  1  0.05280000  0.39582000  0.63114000  1.0
  O  O28  1  0.06214000  0.62818000  0.13324000  1.0
  O  O29  1  0.56214000  0.12818000  0.36676000  1.0
  O  O30  1  0.43786000  0.62818000  0.13324000  1.0
  O  O31  1  0.93786000  0.12818000  0.36676000  1.0
  O  O32  1  0.93786000  0.37182000  0.86676000  1.0
  O  O33  1  0.43786000  0.87182000  0.63324000  1.0
  O  O34  1  0.56214000  0.37182000  0.86676000  1.0
  O  O35  1  0.06214000  0.87182000  0.63324000  1.0
  O  O36  1  0.75000000  0.50269000  0.00856000  1.0
  O  O37  1  0.25000000  0.00269000  0.49144000  1.0
  O  O38  1  0.25000000  0.49731000  0.99144000  1.0
  O  O39  1  0.75000000  0.99731000  0.50856000  1.0
  O  O40  1  0.25000000  0.82664000  0.01893000  1.0
  O  O41  1  0.75000000  0.32664000  0.48107000  1.0
  O  O42  1  0.75000000  0.17336000  0.98107000  1.0
  O  O43  1  0.25000000  0.67336000  0.51893000  1.0
  O  O44  1  0.75000000  0.87629000  0.05451000  1.0
  O  O45  1  0.25000000  0.37629000  0.44549000  1.0
  O  O46  1  0.25000000  0.12371000  0.94549000  1.0
  O  O47  1  0.75000000  0.62371000  0.55451000  1.0
  O  O48  1  0.75000000  0.45871000  0.23397000  1.0
  O  O49  1  0.25000000  0.95871000  0.26603000  1.0
  O  O50  1  0.25000000  0.54129000  0.76603000  1.0
  O  O51  1  0.75000000  0.04129000  0.73397000  1.0
  O  O52  1  0.75000000  0.78416000  0.24880000  1.0
  O  O53  1  0.25000000  0.28416000  0.25120000  1.0
  O  O54  1  0.25000000  0.21584000  0.75120000  1.0
  O  O55  1  0.75000000  0.71584000  0.74880000  1.0
