# Supplementary material for: An autonomous laboratory for the accelerated synthesis of inorganic materials
Source: Nature. 2023 Nov 29;624(7990):86–91. doi: 10.1038/s41586-023-06734-w (PMC10700133; doi:10.1038/s41586-023-06734-w)
Supplement: Supplementary file 3 — This file contains the refined X-ray diffraction data from the successful syntheses performed by the A-Lab. The corresponding crystal structures used during refinement are also included in CIF format. [file 41586_2023_6734_MOESM3_ESM.zip › Automated_Refinement_Results/Mn4Zn3(NiO6)2/Mn4Zn3(NiO6)2.cif]

# generated using pymatgen
data_Mn4Zn3(NiO6)2
_symmetry_space_group_name_H-M   'P 1'
_cell_length_a   8.33170000
_cell_length_b   8.33140000
_cell_length_c   13.19070000
_cell_angle_alpha   90.00000000
_cell_angle_beta   108.45600000
_cell_angle_gamma   90.00000000
_symmetry_Int_Tables_number   1
_chemical_formula_structural   Mn4Zn3(NiO6)2
_chemical_formula_sum   'Mn16 Zn12 Ni8 O48'
_cell_volume   868.53532505
_cell_formula_units_Z   4
loop_
 _symmetry_equiv_pos_site_id
 _symmetry_equiv_pos_as_xyz
  1  'x, y, z'
loop_
 _atom_site_type_symbol
 _atom_site_label
 _atom_site_symmetry_multiplicity
 _atom_site_fract_x
 _atom_site_fract_y
 _atom_site_fract_z
 _atom_site_occupancy
  Mn  Mn0  1  0.83582000  0.99623000  0.16610000  1.0
  Mn  Mn1  1  0.16418000  0.99623000  0.33390000  1.0
  Mn  Mn2  1  0.16418000  0.00377000  0.83390000  1.0
  Mn  Mn3  1  0.83582000  0.00377000  0.66610000  1.0
  Mn  Mn4  1  0.50000000  0.00000000  0.00000000  1.0
  Mn  Mn5  1  0.50000000  0.00000000  0.50000000  1.0
  Mn  Mn6  1  0.25000000  0.25000000  0.50000000  1.0
  Mn  Mn7  1  0.75000000  0.25000000  0.00000000  1.0
  Mn  Mn8  1  0.33582000  0.49623000  0.16610000  1.0
  Mn  Mn9  1  0.66418000  0.49623000  0.33390000  1.0
  Mn  Mn10  1  0.66418000  0.50377000  0.83390000  1.0
  Mn  Mn11  1  0.33582000  0.50377000  0.66610000  1.0
  Mn  Mn12  1  0.00000000  0.50000000  0.00000000  1.0
  Mn  Mn13  1  0.00000000  0.50000000  0.50000000  1.0
  Mn  Mn14  1  0.75000000  0.75000000  0.50000000  1.0
  Mn  Mn15  1  0.25000000  0.75000000  0.00000000  1.0
  Zn  Zn16  1  0.33834000  0.36098000  0.91611000  1.0
  Zn  Zn17  1  0.16166000  0.86098000  0.58389000  1.0
  Zn  Zn18  1  0.66166000  0.63902000  0.08389000  1.0
  Zn  Zn19  1  0.83834000  0.13902000  0.41611000  1.0
  Zn  Zn20  1  0.50000000  0.13443000  0.75000000  1.0
  Zn  Zn21  1  0.50000000  0.86557000  0.25000000  1.0
  Zn  Zn22  1  0.83834000  0.86098000  0.91611000  1.0
  Zn  Zn23  1  0.66166000  0.36098000  0.58389000  1.0
  Zn  Zn24  1  0.16166000  0.13902000  0.08389000  1.0
  Zn  Zn25  1  0.33834000  0.63902000  0.41611000  1.0
  Zn  Zn26  1  0.00000000  0.63443000  0.75000000  1.0
  Zn  Zn27  1  0.00000000  0.36557000  0.25000000  1.0
  Ni  Ni28  1  0.91552000  0.74854000  0.33231000  1.0
  Ni  Ni29  1  0.58448000  0.24854000  0.16769000  1.0
  Ni  Ni30  1  0.08448000  0.25146000  0.66769000  1.0
  Ni  Ni31  1  0.41552000  0.75146000  0.83231000  1.0
  Ni  Ni32  1  0.41552000  0.24854000  0.33231000  1.0
  Ni  Ni33  1  0.08448000  0.74854000  0.16769000  1.0
  Ni  Ni34  1  0.58448000  0.75146000  0.66769000  1.0
  Ni  Ni35  1  0.91552000  0.25146000  0.83231000  1.0
  O  O36  1  0.97798000  0.72681000  0.49594000  1.0
  O  O37  1  0.52202000  0.22681000  0.00406000  1.0
  O  O38  1  0.02202000  0.27319000  0.50406000  1.0
  O  O39  1  0.47798000  0.77319000  0.99594000  1.0
  O  O40  1  0.92614000  0.99769000  0.32272000  1.0
  O  O41  1  0.07386000  0.99769000  0.17728000  1.0
  O  O42  1  0.07386000  0.00231000  0.67728000  1.0
  O  O43  1  0.92614000  0.00231000  0.82272000  1.0
  O  O44  1  0.39766000  0.00195000  0.33733000  1.0
  O  O45  1  0.60234000  0.00195000  0.16267000  1.0
  O  O46  1  0.60234000  0.99805000  0.66267000  1.0
  O  O47  1  0.39766000  0.99805000  0.83733000  1.0
  O  O48  1  0.84443000  0.77089000  0.17160000  1.0
  O  O49  1  0.65557000  0.27089000  0.32840000  1.0
  O  O50  1  0.15557000  0.22911000  0.82840000  1.0
  O  O51  1  0.34443000  0.72911000  0.67160000  1.0
  O  O52  1  0.32362000  0.27179000  0.65694000  1.0
  O  O53  1  0.17638000  0.77179000  0.84306000  1.0
  O  O54  1  0.67638000  0.72821000  0.34306000  1.0
  O  O55  1  0.82362000  0.22821000  0.15694000  1.0
  O  O56  1  0.75913000  0.99572000  0.01254000  1.0
  O  O57  1  0.24087000  0.99572000  0.48746000  1.0
  O  O58  1  0.24087000  0.00428000  0.98746000  1.0
  O  O59  1  0.75913000  0.00428000  0.51254000  1.0
  O  O60  1  0.47798000  0.22681000  0.49594000  1.0
  O  O61  1  0.02202000  0.72681000  0.00406000  1.0
  O  O62  1  0.52202000  0.77319000  0.50406000  1.0
  O  O63  1  0.97798000  0.27319000  0.99594000  1.0
  O  O64  1  0.42614000  0.49769000  0.32272000  1.0
  O  O65  1  0.57386000  0.49769000  0.17728000  1.0
  O  O66  1  0.57386000  0.50231000  0.67728000  1.0
  O  O67  1  0.42614000  0.50231000  0.82272000  1.0
  O  O68  1  0.89766000  0.50195000  0.33733000  1.0
  O  O69  1  0.10234000  0.50195000  0.16267000  1.0
  O  O70  1  0.10234000  0.49805000  0.66267000  1.0
  O  O71  1  0.89766000  0.49805000  0.83733000  1.0
  O  O72  1  0.34443000  0.27089000  0.17160000  1.0
  O  O73  1  0.15557000  0.77089000  0.32840000  1.0
  O  O74  1  0.65557000  0.72911000  0.82840000  1.0
  O  O75  1  0.84443000  0.22911000  0.67160000  1.0
  O  O76  1  0.82362000  0.77179000  0.65694000  1.0
  O  O77  1  0.67638000  0.27179000  0.84306000  1.0
  O  O78  1  0.17638000  0.22821000  0.34306000  1.0
  O  O79  1  0.32362000  0.72821000  0.15694000  1.0
  O  O80  1  0.25913000  0.49572000  0.01254000  1.0
  O  O81  1  0.74087000  0.49572000  0.48746000  1.0
  O  O82  1  0.74087000  0.50428000  0.98746000  1.0
  O  O83  1  0.25913000  0.50428000  0.51254000  1.0
