# Supplementary material for: An autonomous laboratory for the accelerated synthesis of inorganic materials
Source: Nature. 2023 Nov 29;624(7990):86–91. doi: 10.1038/s41586-023-06734-w (PMC10700133; doi:10.1038/s41586-023-06734-w)
Supplement: Supplementary file 3 — This file contains the refined X-ray diffraction data from the successful syntheses performed by the A-Lab. The corresponding crystal structures used during refinement are also included in CIF format. [file 41586_2023_6734_MOESM3_ESM.zip › Automated_Refinement_Results/K4MgFe3(PO4)5/K4MgFe3(PO4)5.cif]

# generated using pymatgen
data_K4MgFe3(PO4)5
_symmetry_space_group_name_H-M   'P 1'
_cell_length_a   13.79340000
_cell_length_b   13.70510000
_cell_length_c   9.47884000
_cell_angle_alpha   90.00000000
_cell_angle_beta   90.66290000
_cell_angle_gamma   90.00000000
_symmetry_Int_Tables_number   1
_chemical_formula_structural   K4MgFe3(PO4)5
_chemical_formula_sum   'K16 Mg4 Fe12 P20 O80'
_cell_volume   1791.75928626
_cell_formula_units_Z   4
loop_
 _symmetry_equiv_pos_site_id
 _symmetry_equiv_pos_as_xyz
  1  'x, y, z'
loop_
 _atom_site_type_symbol
 _atom_site_label
 _atom_site_symmetry_multiplicity
 _atom_site_fract_x
 _atom_site_fract_y
 _atom_site_fract_z
 _atom_site_occupancy
  K  K0  1  0.95006000  0.87899000  0.04130000  1.0
  K  K1  1  0.95006000  0.12101000  0.54130000  1.0
  K  K2  1  0.88085000  0.54871000  0.96286000  1.0
  K  K3  1  0.88085000  0.45129000  0.46286000  1.0
  K  K4  1  0.11785000  0.45044000  0.95772000  1.0
  K  K5  1  0.11785000  0.54956000  0.45772000  1.0
  K  K6  1  0.04717000  0.12040000  0.03557000  1.0
  K  K7  1  0.04717000  0.87960000  0.53557000  1.0
  K  K8  1  0.45006000  0.37899000  0.04130000  1.0
  K  K9  1  0.45006000  0.62101000  0.54130000  1.0
  K  K10  1  0.38085000  0.04871000  0.96286000  1.0
  K  K11  1  0.38085000  0.95129000  0.46286000  1.0
  K  K12  1  0.61785000  0.95044000  0.95772000  1.0
  K  K13  1  0.61785000  0.04956000  0.45772000  1.0
  K  K14  1  0.54717000  0.62040000  0.03557000  1.0
  K  K15  1  0.54717000  0.37960000  0.53557000  1.0
  Mg  Mg16  1  0.88328000  0.68910000  0.28869000  1.0
  Mg  Mg17  1  0.88328000  0.31090000  0.78869000  1.0
  Mg  Mg18  1  0.38328000  0.18910000  0.28869000  1.0
  Mg  Mg19  1  0.38328000  0.81090000  0.78869000  1.0
  Fe  Fe20  1  0.30957000  0.38216000  0.71066000  1.0
  Fe  Fe21  1  0.30957000  0.61784000  0.21066000  1.0
  Fe  Fe22  1  0.69021000  0.61710000  0.71192000  1.0
  Fe  Fe23  1  0.69021000  0.38290000  0.21192000  1.0
  Fe  Fe24  1  0.11885000  0.30845000  0.28840000  1.0
  Fe  Fe25  1  0.11885000  0.69155000  0.78840000  1.0
  Fe  Fe26  1  0.80957000  0.88216000  0.71066000  1.0
  Fe  Fe27  1  0.80957000  0.11784000  0.21066000  1.0
  Fe  Fe28  1  0.19021000  0.11710000  0.71192000  1.0
  Fe  Fe29  1  0.19021000  0.88290000  0.21192000  1.0
  Fe  Fe30  1  0.61885000  0.80845000  0.28840000  1.0
  Fe  Fe31  1  0.61885000  0.19155000  0.78840000  1.0
  P  P32  1  0.91433000  0.66846000  0.63541000  1.0
  P  P33  1  0.91433000  0.33154000  0.13541000  1.0
  P  P34  1  0.33260000  0.41349000  0.36523000  1.0
  P  P35  1  0.33260000  0.58651000  0.86523000  1.0
  P  P36  1  0.75025000  0.74944000  0.99941000  1.0
  P  P37  1  0.75025000  0.25056000  0.49941000  1.0
  P  P38  1  0.66856000  0.58487000  0.36587000  1.0
  P  P39  1  0.66856000  0.41513000  0.86587000  1.0
  P  P40  1  0.08716000  0.33272000  0.63447000  1.0
  P  P41  1  0.08716000  0.66728000  0.13447000  1.0
  P  P42  1  0.41433000  0.16846000  0.63541000  1.0
  P  P43  1  0.41433000  0.83154000  0.13541000  1.0
  P  P44  1  0.83260000  0.91349000  0.36523000  1.0
  P  P45  1  0.83260000  0.08651000  0.86523000  1.0
  P  P46  1  0.25025000  0.24944000  0.99941000  1.0
  P  P47  1  0.25025000  0.75056000  0.49941000  1.0
  P  P48  1  0.16856000  0.08487000  0.36587000  1.0
  P  P49  1  0.16856000  0.91513000  0.86587000  1.0
  P  P50  1  0.58716000  0.83272000  0.63447000  1.0
  P  P51  1  0.58716000  0.16728000  0.13447000  1.0
  O  O52  1  0.93671000  0.65466000  0.48275000  1.0
  O  O53  1  0.93671000  0.34534000  0.98275000  1.0
  O  O54  1  0.89684000  0.82942000  0.32464000  1.0
  O  O55  1  0.89684000  0.17058000  0.82464000  1.0
  O  O56  1  0.89555000  0.77521000  0.67455000  1.0
  O  O57  1  0.89555000  0.22479000  0.17455000  1.0
  O  O58  1  0.36935000  0.49535000  0.78549000  1.0
  O  O59  1  0.36935000  0.50465000  0.28549000  1.0
  O  O60  1  0.34314000  0.43763000  0.52098000  1.0
  O  O61  1  0.34314000  0.56237000  0.02098000  1.0
  O  O62  1  0.83634000  0.71867000  0.08750000  1.0
  O  O63  1  0.83634000  0.28133000  0.58750000  1.0
  O  O64  1  0.82639000  0.60543000  0.67796000  1.0
  O  O65  1  0.82639000  0.39457000  0.17796000  1.0
  O  O66  1  0.27816000  0.33639000  0.90604000  1.0
  O  O67  1  0.27816000  0.66361000  0.40604000  1.0
  O  O68  1  0.77275000  0.60205000  0.32805000  1.0
  O  O69  1  0.77275000  0.39795000  0.82805000  1.0
  O  O70  1  0.22574000  0.39541000  0.32581000  1.0
  O  O71  1  0.22574000  0.60459000  0.82581000  1.0
  O  O72  1  0.71664000  0.66339000  0.90743000  1.0
  O  O73  1  0.71664000  0.33661000  0.40743000  1.0
  O  O74  1  0.17609000  0.39617000  0.67139000  1.0
  O  O75  1  0.17609000  0.60383000  0.17139000  1.0
  O  O76  1  0.16392000  0.28079000  0.09189000  1.0
  O  O77  1  0.16392000  0.71921000  0.59189000  1.0
  O  O78  1  0.65371000  0.56326000  0.52165000  1.0
  O  O79  1  0.65371000  0.43674000  0.02165000  1.0
  O  O80  1  0.62638000  0.50380000  0.78540000  1.0
  O  O81  1  0.62638000  0.49620000  0.28540000  1.0
  O  O82  1  0.10744000  0.22590000  0.67289000  1.0
  O  O83  1  0.10744000  0.77410000  0.17289000  1.0
  O  O84  1  0.10376000  0.17240000  0.32429000  1.0
  O  O85  1  0.10376000  0.82760000  0.82429000  1.0
  O  O86  1  0.06674000  0.34265000  0.47776000  1.0
  O  O87  1  0.06674000  0.65735000  0.97776000  1.0
  O  O88  1  0.00189000  0.36927000  0.22127000  1.0
  O  O89  1  0.00189000  0.63073000  0.72127000  1.0
  O  O90  1  0.00174000  0.37238000  0.71475000  1.0
  O  O91  1  0.00174000  0.62762000  0.21475000  1.0
  O  O92  1  0.43671000  0.15466000  0.48275000  1.0
  O  O93  1  0.43671000  0.84534000  0.98275000  1.0
  O  O94  1  0.39684000  0.32942000  0.32464000  1.0
  O  O95  1  0.39684000  0.67058000  0.82464000  1.0
  O  O96  1  0.39555000  0.27521000  0.67455000  1.0
  O  O97  1  0.39555000  0.72479000  0.17455000  1.0
  O  O98  1  0.86935000  0.99535000  0.78549000  1.0
  O  O99  1  0.86935000  0.00465000  0.28549000  1.0
  O  O100  1  0.84314000  0.93763000  0.52098000  1.0
  O  O101  1  0.84314000  0.06237000  0.02098000  1.0
  O  O102  1  0.33634000  0.21867000  0.08750000  1.0
  O  O103  1  0.33634000  0.78133000  0.58750000  1.0
  O  O104  1  0.32639000  0.10543000  0.67796000  1.0
  O  O105  1  0.32639000  0.89457000  0.17796000  1.0
  O  O106  1  0.77816000  0.83639000  0.90604000  1.0
  O  O107  1  0.77816000  0.16361000  0.40604000  1.0
  O  O108  1  0.27275000  0.10205000  0.32805000  1.0
  O  O109  1  0.27275000  0.89795000  0.82805000  1.0
  O  O110  1  0.72574000  0.89541000  0.32581000  1.0
  O  O111  1  0.72574000  0.10459000  0.82581000  1.0
  O  O112  1  0.21664000  0.16339000  0.90743000  1.0
  O  O113  1  0.21664000  0.83661000  0.40743000  1.0
  O  O114  1  0.67609000  0.89617000  0.67139000  1.0
  O  O115  1  0.67609000  0.10383000  0.17139000  1.0
  O  O116  1  0.66392000  0.78079000  0.09189000  1.0
  O  O117  1  0.66392000  0.21921000  0.59189000  1.0
  O  O118  1  0.15371000  0.06326000  0.52165000  1.0
  O  O119  1  0.15371000  0.93674000  0.02165000  1.0
  O  O120  1  0.12638000  0.00380000  0.78540000  1.0
  O  O121  1  0.12638000  0.99620000  0.28540000  1.0
  O  O122  1  0.60744000  0.72590000  0.67289000  1.0
  O  O123  1  0.60744000  0.27410000  0.17289000  1.0
  O  O124  1  0.60376000  0.67240000  0.32429000  1.0
  O  O125  1  0.60376000  0.32760000  0.82429000  1.0
  O  O126  1  0.56674000  0.84265000  0.47776000  1.0
  O  O127  1  0.56674000  0.15735000  0.97776000  1.0
  O  O128  1  0.50189000  0.86927000  0.22127000  1.0
  O  O129  1  0.50189000  0.13073000  0.72127000  1.0
  O  O130  1  0.50174000  0.87238000  0.71475000  1.0
  O  O131  1  0.50174000  0.12762000  0.21475000  1.0
