# Supplementary material for: An autonomous laboratory for the accelerated synthesis of inorganic materials
Source: Nature. 2023 Nov 29;624(7990):86–91. doi: 10.1038/s41586-023-06734-w (PMC10700133; doi:10.1038/s41586-023-06734-w)
Supplement: Supplementary file 3 — This file contains the refined X-ray diffraction data from the successful syntheses performed by the A-Lab. The corresponding crystal structures used during refinement are also included in CIF format. [file 41586_2023_6734_MOESM3_ESM.zip › Automated_Refinement_Results/MnAgO2/MnAgO2.cif]

# generated using pymatgen
data_MnAgO2
_symmetry_space_group_name_H-M   'P 1'
_cell_length_a   5.56878000
_cell_length_b   2.90121000
_cell_length_c   6.28443000
_cell_angle_alpha   90.00000000
_cell_angle_beta   100.18900000
_cell_angle_gamma   90.00000000
_symmetry_Int_Tables_number   1
_chemical_formula_structural   MnAgO2
_chemical_formula_sum   'Mn2 Ag2 O4'
_cell_volume   99.93129983
_cell_formula_units_Z   2
loop_
 _symmetry_equiv_pos_site_id
 _symmetry_equiv_pos_as_xyz
  1  'x, y, z'
loop_
 _atom_site_type_symbol
 _atom_site_label
 _atom_site_symmetry_multiplicity
 _atom_site_fract_x
 _atom_site_fract_y
 _atom_site_fract_z
 _atom_site_occupancy
  Mn  Mn0  1  0.00000000  0.50000000  0.50000000  1.0
  Mn  Mn1  1  0.50000000  0.00000000  0.50000000  1.0
  Ag  Ag2  1  0.00000000  0.00000000  0.00000000  1.0
  Ag  Ag3  1  0.50000000  0.50000000  0.00000000  1.0
  O  O4  1  0.89901000  0.00000000  0.66438000  1.0
  O  O5  1  0.60099000  0.50000000  0.33562000  1.0
  O  O6  1  0.39901000  0.50000000  0.66438000  1.0
  O  O7  1  0.10099000  0.00000000  0.33562000  1.0
