# Supplementary material for: An autonomous laboratory for the accelerated synthesis of inorganic materials
Source: Nature. 2023 Nov 29;624(7990):86–91. doi: 10.1038/s41586-023-06734-w (PMC10700133; doi:10.1038/s41586-023-06734-w)
Supplement: Supplementary file 3 — This file contains the refined X-ray diffraction data from the successful syntheses performed by the A-Lab. The corresponding crystal structures used during refinement are also included in CIF format. [file 41586_2023_6734_MOESM3_ESM.zip › Automated_Refinement_Results/KNaTi2(PO5)2/KNaTi2(PO5)2.cif]

# generated using pymatgen
data_KNaTi2(PO5)2
_symmetry_space_group_name_H-M   'P 1'
_cell_length_a   6.31523000
_cell_length_b   10.60250000
_cell_length_c   12.75660000
_cell_angle_alpha   90.00000000
_cell_angle_beta   90.00000000
_cell_angle_gamma   90.00000000
_symmetry_Int_Tables_number   1
_chemical_formula_structural   KNaTi2(PO5)2
_chemical_formula_sum   'K4 Na4 Ti8 P8 O40'
_cell_volume   854.14655015
_cell_formula_units_Z   4
loop_
 _symmetry_equiv_pos_site_id
 _symmetry_equiv_pos_as_xyz
  1  'x, y, z'
loop_
 _atom_site_type_symbol
 _atom_site_label
 _atom_site_symmetry_multiplicity
 _atom_site_fract_x
 _atom_site_fract_y
 _atom_site_fract_z
 _atom_site_occupancy
  K  K0  1  0.18075000  0.58041000  0.10072000  1.0
  K  K1  1  0.68075000  0.08041000  0.39928000  1.0
  K  K2  1  0.31925000  0.58041000  0.60072000  1.0
  K  K3  1  0.81925000  0.08041000  0.89928000  1.0
  Na  Na4  1  0.76733000  0.29983000  0.14938000  1.0
  Na  Na5  1  0.26733000  0.79983000  0.35062000  1.0
  Na  Na6  1  0.73267000  0.29983000  0.64938000  1.0
  Na  Na7  1  0.23267000  0.79983000  0.85062000  1.0
  Ti  Ti8  1  0.49293000  0.01321000  0.12798000  1.0
  Ti  Ti9  1  0.99293000  0.51321000  0.37202000  1.0
  Ti  Ti10  1  0.00707000  0.01321000  0.62798000  1.0
  Ti  Ti11  1  0.50707000  0.51321000  0.87202000  1.0
  Ti  Ti12  1  0.76018000  0.76602000  0.24569000  1.0
  Ti  Ti13  1  0.26018000  0.26602000  0.25431000  1.0
  Ti  Ti14  1  0.73982000  0.76602000  0.74569000  1.0
  Ti  Ti15  1  0.23982000  0.26602000  0.75431000  1.0
  P  P16  1  0.33889000  0.27583000  0.00388000  1.0
  P  P17  1  0.83889000  0.77583000  0.49612000  1.0
  P  P18  1  0.16111000  0.27583000  0.50388000  1.0
  P  P19  1  0.66111000  0.77583000  0.99612000  1.0
  P  P20  1  0.99868000  0.02436000  0.18410000  1.0
  P  P21  1  0.49868000  0.52436000  0.31590000  1.0
  P  P22  1  0.50132000  0.02436000  0.68410000  1.0
  P  P23  1  0.00132000  0.52436000  0.81590000  1.0
  O  O24  1  0.53195000  0.89925000  0.00706000  1.0
  O  O25  1  0.03195000  0.39925000  0.49294000  1.0
  O  O26  1  0.96805000  0.89925000  0.50706000  1.0
  O  O27  1  0.46805000  0.39925000  0.99294000  1.0
  O  O28  1  0.49332000  0.16727000  0.01735000  1.0
  O  O29  1  0.99332000  0.66727000  0.48265000  1.0
  O  O30  1  0.00668000  0.16727000  0.51735000  1.0
  O  O31  1  0.50668000  0.66727000  0.98265000  1.0
  O  O32  1  0.80065000  0.75462000  0.09421000  1.0
  O  O33  1  0.30065000  0.25462000  0.40579000  1.0
  O  O34  1  0.69935000  0.75462000  0.59421000  1.0
  O  O35  1  0.19935000  0.25462000  0.90579000  1.0
  O  O36  1  0.18972000  0.29288000  0.09876000  1.0
  O  O37  1  0.68972000  0.79288000  0.40124000  1.0
  O  O38  1  0.31028000  0.29288000  0.59876000  1.0
  O  O39  1  0.81028000  0.79288000  0.90124000  1.0
  O  O40  1  0.18718000  0.00085000  0.11222000  1.0
  O  O41  1  0.68718000  0.50085000  0.38778000  1.0
  O  O42  1  0.31282000  0.00085000  0.61222000  1.0
  O  O43  1  0.81282000  0.50085000  0.88778000  1.0
  O  O44  1  0.80532000  0.05336000  0.11620000  1.0
  O  O45  1  0.30532000  0.55336000  0.38380000  1.0
  O  O46  1  0.69468000  0.05336000  0.61620000  1.0
  O  O47  1  0.19468000  0.55336000  0.88380000  1.0
  O  O48  1  0.46213000  0.15445000  0.22417000  1.0
  O  O49  1  0.96213000  0.65445000  0.27583000  1.0
  O  O50  1  0.03787000  0.15445000  0.72417000  1.0
  O  O51  1  0.53787000  0.65445000  0.77583000  1.0
  O  O52  1  0.53013000  0.89797000  0.22509000  1.0
  O  O53  1  0.03013000  0.39797000  0.27491000  1.0
  O  O54  1  0.96987000  0.89797000  0.72509000  1.0
  O  O55  1  0.46987000  0.39797000  0.77491000  1.0
  O  O56  1  0.46505000  0.41013000  0.24391000  1.0
  O  O57  1  0.96505000  0.91013000  0.25609000  1.0
  O  O58  1  0.03495000  0.41013000  0.74391000  1.0
  O  O59  1  0.53495000  0.91013000  0.75609000  1.0
  O  O60  1  0.53169000  0.64055000  0.24487000  1.0
  O  O61  1  0.03169000  0.14055000  0.25513000  1.0
  O  O62  1  0.96831000  0.64055000  0.74487000  1.0
  O  O63  1  0.46831000  0.14055000  0.75513000  1.0
