# Supplementary material for: An autonomous laboratory for the accelerated synthesis of inorganic materials
Source: Nature. 2023 Nov 29;624(7990):86–91. doi: 10.1038/s41586-023-06734-w (PMC10700133; doi:10.1038/s41586-023-06734-w)
Supplement: Supplementary file 3 — This file contains the refined X-ray diffraction data from the successful syntheses performed by the A-Lab. The corresponding crystal structures used during refinement are also included in CIF format. [file 41586_2023_6734_MOESM3_ESM.zip › Automated_Refinement_Results/CaGd2Zr(GaO3)4/CaGd2Zr(GaO3)4.cif]

# generated using pymatgen
data_CaGd2Zr(GaO3)4
_symmetry_space_group_name_H-M   'P 1'
_cell_length_a   10.77240000
_cell_length_b   10.78580000
_cell_length_c   10.86205277
_cell_angle_alpha   108.34506244
_cell_angle_beta   109.74636783
_cell_angle_gamma   109.93600000
_symmetry_Int_Tables_number   1
_chemical_formula_structural   CaGd2Zr(GaO3)4
_chemical_formula_sum   'Ca4 Gd8 Zr4 Ga16 O48'
_cell_volume   975.96237292
_cell_formula_units_Z   4
loop_
 _symmetry_equiv_pos_site_id
 _symmetry_equiv_pos_as_xyz
  1  'x, y, z'
loop_
 _atom_site_type_symbol
 _atom_site_label
 _atom_site_symmetry_multiplicity
 _atom_site_fract_x
 _atom_site_fract_y
 _atom_site_fract_z
 _atom_site_occupancy
  Ca  Ca0  1  0.62896000  0.87690000  0.75435000  1.0
  Ca  Ca1  1  0.37104000  0.12310000  0.24565000  1.0
  Ca  Ca2  1  0.24893000  0.86813000  0.62576000  1.0
  Ca  Ca3  1  0.75107000  0.13187000  0.37424000  1.0
  Gd  Gd4  1  0.75477000  0.62899000  0.88089000  1.0
  Gd  Gd5  1  0.24523000  0.37101000  0.11911000  1.0
  Gd  Gd6  1  0.11940000  0.24647000  0.36909000  1.0
  Gd  Gd7  1  0.88060000  0.75353000  0.63091000  1.0
  Gd  Gd8  1  0.62718000  0.25350000  0.87702000  1.0
  Gd  Gd9  1  0.37282000  0.74650000  0.12298000  1.0
  Gd  Gd10  1  0.87809000  0.61977000  0.24945000  1.0
  Gd  Gd11  1  0.12191000  0.38023000  0.75055000  1.0
  Zr  Zr12  1  0.50000000  0.50000000  0.50000000  1.0
  Zr  Zr13  1  0.50000000  0.00000000  0.50000000  1.0
  Zr  Zr14  1  0.50000000  0.00000000  0.00000000  1.0
  Zr  Zr15  1  0.00000000  0.00000000  0.50000000  1.0
  Ga  Ga16  1  0.12097000  0.87355000  0.23973000  1.0
  Ga  Ga17  1  0.87903000  0.12645000  0.76027000  1.0
  Ga  Ga18  1  0.24067000  0.62355000  0.37120000  1.0
  Ga  Ga19  1  0.75933000  0.37645000  0.62880000  1.0
  Ga  Ga20  1  0.88072000  0.25624000  0.12794000  1.0
  Ga  Ga21  1  0.11928000  0.74376000  0.87206000  1.0
  Ga  Ga22  1  0.37830000  0.25666000  0.63191000  1.0
  Ga  Ga23  1  0.62170000  0.74334000  0.36809000  1.0
  Ga  Ga24  1  0.75023000  0.87383000  0.12356000  1.0
  Ga  Ga25  1  0.24977000  0.12617000  0.87644000  1.0
  Ga  Ga26  1  0.37372000  0.62408000  0.75045000  1.0
  Ga  Ga27  1  0.62628000  0.37592000  0.24955000  1.0
  Ga  Ga28  1  0.00000000  0.00000000  0.00000000  1.0
  Ga  Ga29  1  0.00000000  0.50000000  0.00000000  1.0
  Ga  Ga30  1  0.00000000  0.50000000  0.50000000  1.0
  Ga  Ga31  1  0.50000000  0.50000000  0.00000000  1.0
  O  O32  1  0.79727000  0.41893000  0.82261000  1.0
  O  O33  1  0.20273000  0.58107000  0.17739000  1.0
  O  O34  1  0.68451000  0.08974000  0.71249000  1.0
  O  O35  1  0.31549000  0.91026000  0.28751000  1.0
  O  O36  1  0.11776000  0.02662000  0.20284000  1.0
  O  O37  1  0.88224000  0.97338000  0.79716000  1.0
  O  O38  1  0.28758000  0.47220000  0.37316000  1.0
  O  O39  1  0.71242000  0.52780000  0.62684000  1.0
  O  O40  1  0.02738000  0.20517000  0.12165000  1.0
  O  O41  1  0.97262000  0.79483000  0.87835000  1.0
  O  O42  1  0.37365000  0.29257000  0.47639000  1.0
  O  O43  1  0.62635000  0.70743000  0.52361000  1.0
  O  O44  1  0.39977000  0.81328000  0.52070000  1.0
  O  O45  1  0.60023000  0.18672000  0.47930000  1.0
  O  O46  1  0.97209000  0.67569000  0.09324000  1.0
  O  O47  1  0.02791000  0.32431000  0.90676000  1.0
  O  O48  1  0.79937000  0.87718000  0.97676000  1.0
  O  O49  1  0.20063000  0.12282000  0.02324000  1.0
  O  O50  1  0.52709000  0.62040000  0.71082000  1.0
  O  O51  1  0.47291000  0.37960000  0.28918000  1.0
  O  O52  1  0.87883000  0.40577000  0.08147000  1.0
  O  O53  1  0.12117000  0.59423000  0.91853000  1.0
  O  O54  1  0.41718000  0.10278000  0.62684000  1.0
  O  O55  1  0.58282000  0.89722000  0.37316000  1.0
  O  O56  1  0.68617000  0.10453000  0.97797000  1.0
  O  O57  1  0.31383000  0.89547000  0.02203000  1.0
  O  O58  1  0.52882000  0.40720000  0.82528000  1.0
  O  O59  1  0.47118000  0.59280000  0.17472000  1.0
  O  O60  1  0.08192000  0.87431000  0.39502000  1.0
  O  O61  1  0.91808000  0.12569000  0.60498000  1.0
  O  O62  1  0.08822000  0.61750000  0.41390000  1.0
  O  O63  1  0.91178000  0.38250000  0.58610000  1.0
  O  O64  1  0.41488000  0.81597000  0.79266000  1.0
  O  O65  1  0.58512000  0.18403000  0.20734000  1.0
  O  O66  1  0.70451000  0.67796000  0.08293000  1.0
  O  O67  1  0.29549000  0.32204000  0.91707000  1.0
  O  O68  1  0.92297000  0.30024000  0.32208000  1.0
  O  O69  1  0.07703000  0.69976000  0.67792000  1.0
  O  O70  1  0.18229000  0.21181000  0.58646000  1.0
  O  O71  1  0.81771000  0.78819000  0.41354000  1.0
  O  O72  1  0.90445000  0.02733000  0.31686000  1.0
  O  O73  1  0.09555000  0.97267000  0.68314000  1.0
  O  O74  1  0.17903000  0.47345000  0.59588000  1.0
  O  O75  1  0.82097000  0.52655000  0.40412000  1.0
  O  O76  1  0.62398000  0.41906000  0.09633000  1.0
  O  O77  1  0.37602000  0.58094000  0.90367000  1.0
  O  O78  1  0.40513000  0.08985000  0.87821000  1.0
  O  O79  1  0.59487000  0.91015000  0.12179000  1.0
