# Supplementary material for: An autonomous laboratory for the accelerated synthesis of inorganic materials
Source: Nature. 2023 Nov 29;624(7990):86–91. doi: 10.1038/s41586-023-06734-w (PMC10700133; doi:10.1038/s41586-023-06734-w)
Supplement: Supplementary file 3 — This file contains the refined X-ray diffraction data from the successful syntheses performed by the A-Lab. The corresponding crystal structures used during refinement are also included in CIF format. [file 41586_2023_6734_MOESM3_ESM.zip › Automated_Refinement_Results/KPr9(Si3O13)2/KPr9(Si3O13)2.cif]

# generated using pymatgen
data_KPr9(Si3O13)2
_symmetry_space_group_name_H-M   'P 1'
_cell_length_a   9.60652000
_cell_length_b   9.60652000
_cell_length_c   7.12014000
_cell_angle_alpha   90.00000000
_cell_angle_beta   90.00000000
_cell_angle_gamma   120.00000000
_symmetry_Int_Tables_number   1
_chemical_formula_structural   KPr9(Si3O13)2
_chemical_formula_sum   'K1.0 Pr9 Si6 O26'
_cell_volume   569.05120492
_cell_formula_units_Z   1
loop_
 _symmetry_equiv_pos_site_id
 _symmetry_equiv_pos_as_xyz
  1  'x, y, z'
loop_
 _atom_site_type_symbol
 _atom_site_label
 _atom_site_symmetry_multiplicity
 _atom_site_fract_x
 _atom_site_fract_y
 _atom_site_fract_z
 _atom_site_occupancy
  K  K0  1  0.42560000  0.32477000  0.74847000  0.1
  Pr  Pr1  1  0.42560000  0.32477000  0.74847000  0.9
  K  K2  1  0.67523000  0.10083000  0.74847000  0.1
  Pr  Pr3  1  0.67523000  0.10083000  0.74847000  0.9
  K  K4  1  0.89917000  0.57440000  0.74847000  0.1
  Pr  Pr5  1  0.89917000  0.57440000  0.74847000  0.9
  K  K6  1  0.43328000  0.08755000  0.25150000  0.1
  Pr  Pr7  1  0.43328000  0.08755000  0.25150000  0.9
  K  K8  1  0.91245000  0.34573000  0.25150000  0.1
  Pr  Pr9  1  0.91245000  0.34573000  0.25150000  0.9
  K  K10  1  0.65427000  0.56672000  0.25150000  0.1
  Pr  Pr11  1  0.65427000  0.56672000  0.25150000  0.9
  K  K12  1  0.00000000  0.00000000  0.49907000  0.1
  Pr  Pr13  1  0.00000000  0.00000000  0.49907000  0.9
  K  K14  1  0.00000000  0.00000000  0.99945000  0.1
  Pr  Pr15  1  0.00000000  0.00000000  0.99945000  0.9
  K  K16  1  0.33333333  0.66666667  0.49876000  0.1
  Pr  Pr17  1  0.33333333  0.66666667  0.49876000  0.9
  K  K18  1  0.33333333  0.66666667  0.99768000  0.1
  Pr  Pr19  1  0.33333333  0.66666667  0.99768000  0.9
  Si  Si20  1  0.03328000  0.73192000  0.24401000  1.0
  Si  Si21  1  0.26808000  0.30136000  0.24401000  1.0
  Si  Si22  1  0.69864000  0.96672000  0.24401000  1.0
  Si  Si23  1  0.06486000  0.36005000  0.75338000  1.0
  Si  Si24  1  0.63995000  0.70481000  0.75338000  1.0
  Si  Si25  1  0.29519000  0.93514000  0.75338000  1.0
  O  O26  1  0.00501000  0.42083000  0.93430000  1.0
  O  O27  1  0.57917000  0.58418000  0.93430000  1.0
  O  O28  1  0.41582000  0.99499000  0.93430000  1.0
  O  O29  1  0.07113000  0.20609000  0.24941000  1.0
  O  O30  1  0.79391000  0.86504000  0.24941000  1.0
  O  O31  1  0.13496000  0.92887000  0.24941000  1.0
  O  O32  1  0.13848000  0.64600000  0.22891000  1.0
  O  O33  1  0.35400000  0.49248000  0.22891000  1.0
  O  O34  1  0.50752000  0.86152000  0.22891000  1.0
  O  O35  1  0.17863000  0.01425000  0.74939000  1.0
  O  O36  1  0.98575000  0.16438000  0.74939000  1.0
  O  O37  1  0.83562000  0.82137000  0.74939000  1.0
  O  O38  1  0.18937000  0.74201000  0.76917000  1.0
  O  O39  1  0.25799000  0.44736000  0.76917000  1.0
  O  O40  1  0.55264000  0.81063000  0.76917000  1.0
  O  O41  1  0.31628000  0.22759000  0.06462000  1.0
  O  O42  1  0.77241000  0.08869000  0.06462000  1.0
  O  O43  1  0.91131000  0.68372000  0.06462000  1.0
  O  O44  1  0.32007000  0.24081000  0.43226000  1.0
  O  O45  1  0.75919000  0.07926000  0.43226000  1.0
  O  O46  1  0.92074000  0.67993000  0.43226000  1.0
  O  O47  1  0.41592000  0.00517000  0.57395000  1.0
  O  O48  1  0.99483000  0.41075000  0.57395000  1.0
  O  O49  1  0.58925000  0.58408000  0.57395000  1.0
  O  O50  1  0.66666667  0.33333333  0.25115000  1.0
  O  O51  1  0.66666667  0.33333333  0.75585000  1.0
