# Supplementary material for: An autonomous laboratory for the accelerated synthesis of inorganic materials
Source: Nature. 2023 Nov 29;624(7990):86–91. doi: 10.1038/s41586-023-06734-w (PMC10700133; doi:10.1038/s41586-023-06734-w)
Supplement: Supplementary file 3 — This file contains the refined X-ray diffraction data from the successful syntheses performed by the A-Lab. The corresponding crystal structures used during refinement are also included in CIF format. [file 41586_2023_6734_MOESM3_ESM.zip › Automated_Refinement_Results/Y3Ga3In2O12/Y3In2Ga3O12.cif]

# generated using pymatgen
data_Y3In2(GaO4)3
_symmetry_space_group_name_H-M   'P 1'
_cell_length_a   12.54810000
_cell_length_b   12.54810000
_cell_length_c   12.54810000
_cell_angle_alpha   90.00000000
_cell_angle_beta   90.00000000
_cell_angle_gamma   90.00000000
_symmetry_Int_Tables_number   1
_chemical_formula_structural   Y3In2(GaO4)3
_chemical_formula_sum   'Y24 In16 Ga24 O96'
_cell_volume   1975.75874666
_cell_formula_units_Z   8
loop_
 _symmetry_equiv_pos_site_id
 _symmetry_equiv_pos_as_xyz
  1  'x, y, z'
loop_
 _atom_site_type_symbol
 _atom_site_label
 _atom_site_symmetry_multiplicity
 _atom_site_fract_x
 _atom_site_fract_y
 _atom_site_fract_z
 _atom_site_occupancy
  Y  Y0  1  0.50000000  0.75000000  0.62500000  1.0
  Y  Y1  1  0.12500000  0.00000000  0.25000000  1.0
  Y  Y2  1  0.25000000  0.12500000  0.00000000  1.0
  Y  Y3  1  0.00000000  0.75000000  0.87500000  1.0
  Y  Y4  1  0.37500000  0.50000000  0.25000000  1.0
  Y  Y5  1  0.25000000  0.37500000  0.50000000  1.0
  Y  Y6  1  0.37500000  0.00000000  0.75000000  1.0
  Y  Y7  1  0.25000000  0.87500000  0.50000000  1.0
  Y  Y8  1  0.50000000  0.25000000  0.87500000  1.0
  Y  Y9  1  0.12500000  0.50000000  0.75000000  1.0
  Y  Y10  1  0.25000000  0.62500000  0.00000000  1.0
  Y  Y11  1  0.00000000  0.25000000  0.62500000  1.0
  Y  Y12  1  0.00000000  0.25000000  0.12500000  1.0
  Y  Y13  1  0.62500000  0.50000000  0.75000000  1.0
  Y  Y14  1  0.75000000  0.62500000  0.50000000  1.0
  Y  Y15  1  0.50000000  0.25000000  0.37500000  1.0
  Y  Y16  1  0.87500000  0.00000000  0.75000000  1.0
  Y  Y17  1  0.75000000  0.87500000  0.00000000  1.0
  Y  Y18  1  0.87500000  0.50000000  0.25000000  1.0
  Y  Y19  1  0.75000000  0.37500000  0.00000000  1.0
  Y  Y20  1  0.00000000  0.75000000  0.37500000  1.0
  Y  Y21  1  0.62500000  0.00000000  0.25000000  1.0
  Y  Y22  1  0.75000000  0.12500000  0.50000000  1.0
  Y  Y23  1  0.50000000  0.75000000  0.12500000  1.0
  In  In24  1  0.00000000  0.00000000  0.00000000  1.0
  In  In25  1  0.00000000  0.50000000  0.00000000  1.0
  In  In26  1  0.00000000  0.00000000  0.50000000  1.0
  In  In27  1  0.50000000  0.00000000  0.00000000  1.0
  In  In28  1  0.25000000  0.25000000  0.25000000  1.0
  In  In29  1  0.25000000  0.75000000  0.75000000  1.0
  In  In30  1  0.75000000  0.25000000  0.75000000  1.0
  In  In31  1  0.25000000  0.25000000  0.75000000  1.0
  In  In32  1  0.50000000  0.50000000  0.50000000  1.0
  In  In33  1  0.50000000  0.00000000  0.50000000  1.0
  In  In34  1  0.50000000  0.50000000  0.00000000  1.0
  In  In35  1  0.00000000  0.50000000  0.50000000  1.0
  In  In36  1  0.75000000  0.75000000  0.75000000  1.0
  In  In37  1  0.75000000  0.25000000  0.25000000  1.0
  In  In38  1  0.25000000  0.75000000  0.25000000  1.0
  In  In39  1  0.75000000  0.75000000  0.25000000  1.0
  Ga  Ga40  1  0.00000000  0.25000000  0.37500000  1.0
  Ga  Ga41  1  0.87500000  0.50000000  0.75000000  1.0
  Ga  Ga42  1  0.25000000  0.37500000  0.00000000  1.0
  Ga  Ga43  1  0.50000000  0.25000000  0.12500000  1.0
  Ga  Ga44  1  0.62500000  0.00000000  0.75000000  1.0
  Ga  Ga45  1  0.25000000  0.12500000  0.50000000  1.0
  Ga  Ga46  1  0.12500000  0.00000000  0.75000000  1.0
  Ga  Ga47  1  0.75000000  0.12500000  0.00000000  1.0
  Ga  Ga48  1  0.50000000  0.25000000  0.62500000  1.0
  Ga  Ga49  1  0.00000000  0.25000000  0.87500000  1.0
  Ga  Ga50  1  0.37500000  0.50000000  0.75000000  1.0
  Ga  Ga51  1  0.75000000  0.37500000  0.50000000  1.0
  Ga  Ga52  1  0.50000000  0.75000000  0.87500000  1.0
  Ga  Ga53  1  0.37500000  0.00000000  0.25000000  1.0
  Ga  Ga54  1  0.75000000  0.87500000  0.50000000  1.0
  Ga  Ga55  1  0.00000000  0.75000000  0.62500000  1.0
  Ga  Ga56  1  0.12500000  0.50000000  0.25000000  1.0
  Ga  Ga57  1  0.75000000  0.62500000  0.00000000  1.0
  Ga  Ga58  1  0.62500000  0.50000000  0.25000000  1.0
  Ga  Ga59  1  0.25000000  0.62500000  0.50000000  1.0
  Ga  Ga60  1  0.00000000  0.75000000  0.12500000  1.0
  Ga  Ga61  1  0.50000000  0.75000000  0.37500000  1.0
  Ga  Ga62  1  0.87500000  0.00000000  0.25000000  1.0
  Ga  Ga63  1  0.25000000  0.87500000  0.00000000  1.0
  O  O64  1  0.02765000  0.06048000  0.65754000  1.0
  O  O65  1  0.15754000  0.52765000  0.56048000  1.0
  O  O66  1  0.06048000  0.65754000  0.02765000  1.0
  O  O67  1  0.52765000  0.06048000  0.84246000  1.0
  O  O68  1  0.34246000  0.02765000  0.56048000  1.0
  O  O69  1  0.56048000  0.34246000  0.02765000  1.0
  O  O70  1  0.84246000  0.02765000  0.93952000  1.0
  O  O71  1  0.43952000  0.34246000  0.52765000  1.0
  O  O72  1  0.06048000  0.34246000  0.47235000  1.0
  O  O73  1  0.97235000  0.56048000  0.84246000  1.0
  O  O74  1  0.34246000  0.47235000  0.06048000  1.0
  O  O75  1  0.52765000  0.43952000  0.34246000  1.0
  O  O76  1  0.31048000  0.27765000  0.90754000  1.0
  O  O77  1  0.40754000  0.81048000  0.77765000  1.0
  O  O78  1  0.27765000  0.90754000  0.31048000  1.0
  O  O79  1  0.81048000  0.27765000  0.59246000  1.0
  O  O80  1  0.09246000  0.31048000  0.77765000  1.0
  O  O81  1  0.27765000  0.59246000  0.81048000  1.0
  O  O82  1  0.59246000  0.31048000  0.72235000  1.0
  O  O83  1  0.22235000  0.09246000  0.81048000  1.0
  O  O84  1  0.77765000  0.59246000  0.68952000  1.0
  O  O85  1  0.18952000  0.27765000  0.09246000  1.0
  O  O86  1  0.09246000  0.18952000  0.27765000  1.0
  O  O87  1  0.31048000  0.72235000  0.59246000  1.0
  O  O88  1  0.47235000  0.43952000  0.84246000  1.0
  O  O89  1  0.34246000  0.97235000  0.93952000  1.0
  O  O90  1  0.43952000  0.84246000  0.47235000  1.0
  O  O91  1  0.97235000  0.43952000  0.65754000  1.0
  O  O92  1  0.15754000  0.47235000  0.93952000  1.0
  O  O93  1  0.93952000  0.15754000  0.47235000  1.0
  O  O94  1  0.65754000  0.47235000  0.56048000  1.0
  O  O95  1  0.06048000  0.15754000  0.97235000  1.0
  O  O96  1  0.43952000  0.15754000  0.02765000  1.0
  O  O97  1  0.52765000  0.93952000  0.65754000  1.0
  O  O98  1  0.15754000  0.02765000  0.43952000  1.0
  O  O99  1  0.97235000  0.06048000  0.15754000  1.0
  O  O100  1  0.18952000  0.22235000  0.59246000  1.0
  O  O101  1  0.09246000  0.68952000  0.72235000  1.0
  O  O102  1  0.22235000  0.59246000  0.18952000  1.0
  O  O103  1  0.68952000  0.22235000  0.90754000  1.0
  O  O104  1  0.40754000  0.18952000  0.72235000  1.0
  O  O105  1  0.22235000  0.90754000  0.68952000  1.0
  O  O106  1  0.90754000  0.18952000  0.77765000  1.0
  O  O107  1  0.27765000  0.40754000  0.68952000  1.0
  O  O108  1  0.72235000  0.90754000  0.81048000  1.0
  O  O109  1  0.31048000  0.22235000  0.40754000  1.0
  O  O110  1  0.40754000  0.31048000  0.22235000  1.0
  O  O111  1  0.18952000  0.77765000  0.90754000  1.0
  O  O112  1  0.52765000  0.56048000  0.15754000  1.0
  O  O113  1  0.65754000  0.02765000  0.06048000  1.0
  O  O114  1  0.56048000  0.15754000  0.52765000  1.0
  O  O115  1  0.02765000  0.56048000  0.34246000  1.0
  O  O116  1  0.84246000  0.52765000  0.06048000  1.0
  O  O117  1  0.06048000  0.84246000  0.52765000  1.0
  O  O118  1  0.34246000  0.52765000  0.43952000  1.0
  O  O119  1  0.93952000  0.84246000  0.02765000  1.0
  O  O120  1  0.56048000  0.84246000  0.97235000  1.0
  O  O121  1  0.47235000  0.06048000  0.34246000  1.0
  O  O122  1  0.84246000  0.97235000  0.56048000  1.0
  O  O123  1  0.02765000  0.93952000  0.84246000  1.0
  O  O124  1  0.81048000  0.77765000  0.40754000  1.0
  O  O125  1  0.90754000  0.31048000  0.27765000  1.0
  O  O126  1  0.77765000  0.40754000  0.81048000  1.0
  O  O127  1  0.31048000  0.77765000  0.09246000  1.0
  O  O128  1  0.59246000  0.81048000  0.27765000  1.0
  O  O129  1  0.77765000  0.09246000  0.31048000  1.0
  O  O130  1  0.09246000  0.81048000  0.22235000  1.0
  O  O131  1  0.72235000  0.59246000  0.31048000  1.0
  O  O132  1  0.27765000  0.09246000  0.18952000  1.0
  O  O133  1  0.68952000  0.77765000  0.59246000  1.0
  O  O134  1  0.59246000  0.68952000  0.77765000  1.0
  O  O135  1  0.81048000  0.22235000  0.09246000  1.0
  O  O136  1  0.97235000  0.93952000  0.34246000  1.0
  O  O137  1  0.84246000  0.47235000  0.43952000  1.0
  O  O138  1  0.93952000  0.34246000  0.97235000  1.0
  O  O139  1  0.47235000  0.93952000  0.15754000  1.0
  O  O140  1  0.65754000  0.97235000  0.43952000  1.0
  O  O141  1  0.43952000  0.65754000  0.97235000  1.0
  O  O142  1  0.15754000  0.97235000  0.06048000  1.0
  O  O143  1  0.56048000  0.65754000  0.47235000  1.0
  O  O144  1  0.93952000  0.65754000  0.52765000  1.0
  O  O145  1  0.02765000  0.43952000  0.15754000  1.0
  O  O146  1  0.65754000  0.52765000  0.93952000  1.0
  O  O147  1  0.47235000  0.56048000  0.65754000  1.0
  O  O148  1  0.68952000  0.72235000  0.09246000  1.0
  O  O149  1  0.59246000  0.18952000  0.22235000  1.0
  O  O150  1  0.72235000  0.09246000  0.68952000  1.0
  O  O151  1  0.18952000  0.72235000  0.40754000  1.0
  O  O152  1  0.90754000  0.68952000  0.22235000  1.0
  O  O153  1  0.72235000  0.40754000  0.18952000  1.0
  O  O154  1  0.40754000  0.68952000  0.27765000  1.0
  O  O155  1  0.77765000  0.90754000  0.18952000  1.0
  O  O156  1  0.22235000  0.40754000  0.31048000  1.0
  O  O157  1  0.81048000  0.72235000  0.90754000  1.0
  O  O158  1  0.90754000  0.81048000  0.72235000  1.0
  O  O159  1  0.68952000  0.27765000  0.40754000  1.0
