# Supplementary material for: An autonomous laboratory for the accelerated synthesis of inorganic materials
Source: Nature. 2023 Nov 29;624(7990):86–91. doi: 10.1038/s41586-023-06734-w (PMC10700133; doi:10.1038/s41586-023-06734-w)
Supplement: Supplementary file 3 — This file contains the refined X-ray diffraction data from the successful syntheses performed by the A-Lab. The corresponding crystal structures used during refinement are also included in CIF format. [file 41586_2023_6734_MOESM3_ESM.zip › Automated_Refinement_Results/CaCo(PO3)4/CaCo(PO3)4.cif]

# generated using pymatgen
data_CaCo(PO3)4
_symmetry_space_group_name_H-M   'P 1'
_cell_length_a   12.14360000
_cell_length_b   8.69182000
_cell_length_c   9.88634000
_cell_angle_alpha   90.00000000
_cell_angle_beta   118.44300000
_cell_angle_gamma   90.00000000
_symmetry_Int_Tables_number   1
_chemical_formula_structural   CaCo(PO3)4
_chemical_formula_sum   'Ca4 Co4 P16 O48'
_cell_volume   917.54322291
_cell_formula_units_Z   4
loop_
 _symmetry_equiv_pos_site_id
 _symmetry_equiv_pos_as_xyz
  1  'x, y, z'
loop_
 _atom_site_type_symbol
 _atom_site_label
 _atom_site_symmetry_multiplicity
 _atom_site_fract_x
 _atom_site_fract_y
 _atom_site_fract_z
 _atom_site_occupancy
  Ca  Ca0  1  0.50000000  0.45289000  0.75000000  1.0
  Ca  Ca1  1  0.00000000  0.04711000  0.25000000  1.0
  Ca  Ca2  1  0.00000000  0.95289000  0.75000000  1.0
  Ca  Ca3  1  0.50000000  0.54711000  0.25000000  1.0
  Co  Co4  1  0.75000000  0.75000000  0.50000000  1.0
  Co  Co5  1  0.75000000  0.25000000  0.00000000  1.0
  Co  Co6  1  0.25000000  0.25000000  0.50000000  1.0
  Co  Co7  1  0.25000000  0.75000000  0.00000000  1.0
  P  P8  1  0.99615000  0.27754000  0.52452000  1.0
  P  P9  1  0.00385000  0.27754000  0.97548000  1.0
  P  P10  1  0.50385000  0.22246000  0.47548000  1.0
  P  P11  1  0.49615000  0.22246000  0.02452000  1.0
  P  P12  1  0.81073000  0.50686000  0.80477000  1.0
  P  P13  1  0.68927000  0.00686000  0.69523000  1.0
  P  P14  1  0.68927000  0.99314000  0.19523000  1.0
  P  P15  1  0.81073000  0.49314000  0.30477000  1.0
  P  P16  1  0.49615000  0.77754000  0.52452000  1.0
  P  P17  1  0.50385000  0.77754000  0.97548000  1.0
  P  P18  1  0.00385000  0.72246000  0.47548000  1.0
  P  P19  1  0.99615000  0.72246000  0.02452000  1.0
  P  P20  1  0.31073000  0.00686000  0.80477000  1.0
  P  P21  1  0.18927000  0.50686000  0.69523000  1.0
  P  P22  1  0.18927000  0.49314000  0.19523000  1.0
  P  P23  1  0.31073000  0.99314000  0.30477000  1.0
  O  O24  1  0.96936000  0.13963000  0.58802000  1.0
  O  O25  1  0.03064000  0.13963000  0.91198000  1.0
  O  O26  1  0.53064000  0.36037000  0.41198000  1.0
  O  O27  1  0.46936000  0.36037000  0.08802000  1.0
  O  O28  1  0.44046000  0.24455000  0.57145000  1.0
  O  O29  1  0.05954000  0.74455000  0.92855000  1.0
  O  O30  1  0.05954000  0.25545000  0.42855000  1.0
  O  O31  1  0.44046000  0.75545000  0.07145000  1.0
  O  O32  1  0.42628000  0.10548000  0.34324000  1.0
  O  O33  1  0.57372000  0.10548000  0.15676000  1.0
  O  O34  1  0.07372000  0.39452000  0.65676000  1.0
  O  O35  1  0.92628000  0.39452000  0.84324000  1.0
  O  O36  1  0.86716000  0.63500000  0.93292000  1.0
  O  O37  1  0.63284000  0.13500000  0.56708000  1.0
  O  O38  1  0.63284000  0.86500000  0.06708000  1.0
  O  O39  1  0.86716000  0.36500000  0.43292000  1.0
  O  O40  1  0.78468000  0.92055000  0.66885000  1.0
  O  O41  1  0.71532000  0.42055000  0.83115000  1.0
  O  O42  1  0.71532000  0.57945000  0.33115000  1.0
  O  O43  1  0.78468000  0.07945000  0.16885000  1.0
  O  O44  1  0.77180000  0.57662000  0.65683000  1.0
  O  O45  1  0.22820000  0.57662000  0.84317000  1.0
  O  O46  1  0.72820000  0.92338000  0.34317000  1.0
  O  O47  1  0.27180000  0.92338000  0.15683000  1.0
  O  O48  1  0.46936000  0.63963000  0.58802000  1.0
  O  O49  1  0.53064000  0.63963000  0.91198000  1.0
  O  O50  1  0.03064000  0.86037000  0.41198000  1.0
  O  O51  1  0.96936000  0.86037000  0.08802000  1.0
  O  O52  1  0.94046000  0.74455000  0.57145000  1.0
  O  O53  1  0.55954000  0.24455000  0.92855000  1.0
  O  O54  1  0.55954000  0.75545000  0.42855000  1.0
  O  O55  1  0.94046000  0.25545000  0.07145000  1.0
  O  O56  1  0.92628000  0.60548000  0.34324000  1.0
  O  O57  1  0.07372000  0.60548000  0.15676000  1.0
  O  O58  1  0.57372000  0.89452000  0.65676000  1.0
  O  O59  1  0.42628000  0.89452000  0.84324000  1.0
  O  O60  1  0.36716000  0.13500000  0.93292000  1.0
  O  O61  1  0.13284000  0.63500000  0.56708000  1.0
  O  O62  1  0.13284000  0.36500000  0.06708000  1.0
  O  O63  1  0.36716000  0.86500000  0.43292000  1.0
  O  O64  1  0.28468000  0.42055000  0.66885000  1.0
  O  O65  1  0.21532000  0.92055000  0.83115000  1.0
  O  O66  1  0.21532000  0.07945000  0.33115000  1.0
  O  O67  1  0.28468000  0.57945000  0.16885000  1.0
  O  O68  1  0.27180000  0.07662000  0.65683000  1.0
  O  O69  1  0.72820000  0.07662000  0.84317000  1.0
  O  O70  1  0.22820000  0.42338000  0.34317000  1.0
  O  O71  1  0.77180000  0.42338000  0.15683000  1.0
