# Supplementary material for: An autonomous laboratory for the accelerated synthesis of inorganic materials
Source: Nature. 2023 Nov 29;624(7990):86–91. doi: 10.1038/s41586-023-06734-w (PMC10700133; doi:10.1038/s41586-023-06734-w)
Supplement: Supplementary file 3 — This file contains the refined X-ray diffraction data from the successful syntheses performed by the A-Lab. The corresponding crystal structures used during refinement are also included in CIF format. [file 41586_2023_6734_MOESM3_ESM.zip › Automated_Refinement_Results/NaCaMgFe(SiO3)4/NaCaMgFe(SiO3)4.cif]

# generated using pymatgen
data_NaCaMgFe(SiO3)4
_symmetry_space_group_name_H-M   'P 1'
_cell_length_a   9.70638000
_cell_length_b   8.88235000
_cell_length_c   5.27230000
_cell_angle_alpha   90.00000000
_cell_angle_beta   106.44600000
_cell_angle_gamma   90.00000000
_symmetry_Int_Tables_number   1
_chemical_formula_structural   NaCaMgFe(SiO3)4
_chemical_formula_sum   'Na2 Ca2 Mg2 Fe2 Si8 O24'
_cell_volume   435.95662774
_cell_formula_units_Z   2
loop_
 _symmetry_equiv_pos_site_id
 _symmetry_equiv_pos_as_xyz
  1  'x, y, z'
loop_
 _atom_site_type_symbol
 _atom_site_label
 _atom_site_symmetry_multiplicity
 _atom_site_fract_x
 _atom_site_fract_y
 _atom_site_fract_z
 _atom_site_occupancy
  Na  Na0  1  0.00000000  0.90669000  0.00000000  0.25
  Ca  Ca1  1  0.00000000  0.90669000  0.00000000  0.25
  Mg  Mg2  1  0.00000000  0.90669000  0.00000000  0.25
  Fe  Fe3  1  0.00000000  0.90669000  0.00000000  0.25
  Na  Na4  1  0.00000000  0.69868000  0.50000000  0.25
  Ca  Ca5  1  0.00000000  0.69868000  0.50000000  0.25
  Mg  Mg6  1  0.00000000  0.69868000  0.50000000  0.25
  Fe  Fe7  1  0.00000000  0.69868000  0.50000000  0.25
  Na  Na8  1  0.00000000  0.29891000  0.00000000  0.25
  Ca  Ca9  1  0.00000000  0.29891000  0.00000000  0.25
  Mg  Mg10  1  0.00000000  0.29891000  0.00000000  0.25
  Fe  Fe11  1  0.00000000  0.29891000  0.00000000  0.25
  Na  Na12  1  0.00000000  0.10098000  0.50000000  0.25
  Ca  Ca13  1  0.00000000  0.10098000  0.50000000  0.25
  Mg  Mg14  1  0.00000000  0.10098000  0.50000000  0.25
  Fe  Fe15  1  0.00000000  0.10098000  0.50000000  0.25
  Na  Na16  1  0.50000000  0.40669000  0.00000000  0.25
  Ca  Ca17  1  0.50000000  0.40669000  0.00000000  0.25
  Mg  Mg18  1  0.50000000  0.40669000  0.00000000  0.25
  Fe  Fe19  1  0.50000000  0.40669000  0.00000000  0.25
  Na  Na20  1  0.50000000  0.19868000  0.50000000  0.25
  Ca  Ca21  1  0.50000000  0.19868000  0.50000000  0.25
  Mg  Mg22  1  0.50000000  0.19868000  0.50000000  0.25
  Fe  Fe23  1  0.50000000  0.19868000  0.50000000  0.25
  Na  Na24  1  0.50000000  0.79891000  0.00000000  0.25
  Ca  Ca25  1  0.50000000  0.79891000  0.00000000  0.25
  Mg  Mg26  1  0.50000000  0.79891000  0.00000000  0.25
  Fe  Fe27  1  0.50000000  0.79891000  0.00000000  0.25
  Na  Na28  1  0.50000000  0.60098000  0.50000000  0.25
  Ca  Ca29  1  0.50000000  0.60098000  0.50000000  0.25
  Mg  Mg30  1  0.50000000  0.60098000  0.50000000  0.25
  Fe  Fe31  1  0.50000000  0.60098000  0.50000000  0.25
  Si  Si32  1  0.78868000  0.40862000  0.48480000  1.0
  Si  Si33  1  0.21132000  0.40862000  0.51520000  1.0
  Si  Si34  1  0.78753000  0.59134000  0.97898000  1.0
  Si  Si35  1  0.21247000  0.59134000  0.02102000  1.0
  Si  Si36  1  0.28868000  0.90862000  0.48480000  1.0
  Si  Si37  1  0.71132000  0.90862000  0.51520000  1.0
  Si  Si38  1  0.28753000  0.09134000  0.97898000  1.0
  Si  Si39  1  0.71247000  0.09134000  0.02102000  1.0
  O  O40  1  0.38576000  0.58148000  0.11933000  1.0
  O  O41  1  0.61424000  0.58148000  0.88067000  1.0
  O  O42  1  0.38477000  0.41540000  0.60142000  1.0
  O  O43  1  0.61523000  0.41540000  0.39858000  1.0
  O  O44  1  0.86237000  0.74948000  0.06592000  1.0
  O  O45  1  0.13763000  0.74948000  0.93408000  1.0
  O  O46  1  0.86120000  0.24703000  0.55861000  1.0
  O  O47  1  0.13880000  0.24703000  0.44139000  1.0
  O  O48  1  0.85287000  0.51555000  0.75103000  1.0
  O  O49  1  0.14713000  0.51555000  0.24897000  1.0
  O  O50  1  0.84753000  0.48850000  0.25468000  1.0
  O  O51  1  0.15247000  0.48850000  0.74532000  1.0
  O  O52  1  0.88576000  0.08148000  0.11933000  1.0
  O  O53  1  0.11424000  0.08148000  0.88067000  1.0
  O  O54  1  0.88477000  0.91540000  0.60142000  1.0
  O  O55  1  0.11523000  0.91540000  0.39858000  1.0
  O  O56  1  0.36237000  0.24948000  0.06592000  1.0
  O  O57  1  0.63763000  0.24948000  0.93408000  1.0
  O  O58  1  0.36120000  0.74703000  0.55861000  1.0
  O  O59  1  0.63880000  0.74703000  0.44139000  1.0
  O  O60  1  0.35287000  0.01555000  0.75103000  1.0
  O  O61  1  0.64713000  0.01555000  0.24897000  1.0
  O  O62  1  0.34753000  0.98850000  0.25468000  1.0
  O  O63  1  0.65247000  0.98850000  0.74532000  1.0
