# Supplementary material for: An autonomous laboratory for the accelerated synthesis of inorganic materials
Source: Nature. 2023 Nov 29;624(7990):86–91. doi: 10.1038/s41586-023-06734-w (PMC10700133; doi:10.1038/s41586-023-06734-w)
Supplement: Supplementary file 3 — This file contains the refined X-ray diffraction data from the successful syntheses performed by the A-Lab. The corresponding crystal structures used during refinement are also included in CIF format. [file 41586_2023_6734_MOESM3_ESM.zip › Automated_Refinement_Results/Ba6Na2V2Sb2O17/Ba6Na2V2Sb2O17.cif]

# generated using pymatgen
data_Ba6Na2V2Sb2O17
_symmetry_space_group_name_H-M   'P 1'
_cell_length_a   5.92878000
_cell_length_b   5.92878000
_cell_length_c   29.91850000
_cell_angle_alpha   90.00000000
_cell_angle_beta   90.00000000
_cell_angle_gamma   120.00000000
_symmetry_Int_Tables_number   1
_chemical_formula_structural   Ba6Na2V2Sb2O17
_chemical_formula_sum   'Ba12 Na4 V4 Sb4 O34'
_cell_volume   910.75406434
_cell_formula_units_Z   2
loop_
 _symmetry_equiv_pos_site_id
 _symmetry_equiv_pos_as_xyz
  1  'x, y, z'
loop_
 _atom_site_type_symbol
 _atom_site_label
 _atom_site_symmetry_multiplicity
 _atom_site_fract_x
 _atom_site_fract_y
 _atom_site_fract_z
 _atom_site_occupancy
  Ba  Ba0  1  0.33333333  0.66666667  0.17783000  1.0
  Ba  Ba1  1  0.66666667  0.33333333  0.67783000  1.0
  Ba  Ba2  1  0.66666667  0.33333333  0.82217000  1.0
  Ba  Ba3  1  0.33333333  0.66666667  0.32217000  1.0
  Ba  Ba4  1  0.33333333  0.66666667  0.59135000  1.0
  Ba  Ba5  1  0.66666667  0.33333333  0.09135000  1.0
  Ba  Ba6  1  0.66666667  0.33333333  0.40865000  1.0
  Ba  Ba7  1  0.33333333  0.66666667  0.90865000  1.0
  Ba  Ba8  1  0.00000000  0.00000000  0.00000000  1.0
  Ba  Ba9  1  0.00000000  0.00000000  0.50000000  1.0
  Ba  Ba10  1  0.00000000  0.00000000  0.25000000  1.0
  Ba  Ba11  1  0.00000000  0.00000000  0.75000000  1.0
  Na  Na12  1  0.00000000  0.00000000  0.12462000  1.0
  Na  Na13  1  0.00000000  0.00000000  0.62462000  1.0
  Na  Na14  1  0.00000000  0.00000000  0.87538000  1.0
  Na  Na15  1  0.00000000  0.00000000  0.37538000  1.0
  V  V16  1  0.33333333  0.66666667  0.05216000  1.0
  V  V17  1  0.66666667  0.33333333  0.55216000  1.0
  V  V18  1  0.66666667  0.33333333  0.94784000  1.0
  V  V19  1  0.33333333  0.66666667  0.44784000  1.0
  Sb  Sb20  1  0.33333333  0.66666667  0.70244000  1.0
  Sb  Sb21  1  0.66666667  0.33333333  0.20244000  1.0
  Sb  Sb22  1  0.66666667  0.33333333  0.29756000  1.0
  Sb  Sb23  1  0.33333333  0.66666667  0.79756000  1.0
  O  O24  1  0.17278000  0.34556000  0.66994000  1.0
  O  O25  1  0.82722000  0.17278000  0.16994000  1.0
  O  O26  1  0.65444000  0.82722000  0.66994000  1.0
  O  O27  1  0.82722000  0.65444000  0.16994000  1.0
  O  O28  1  0.17278000  0.82722000  0.66994000  1.0
  O  O29  1  0.34556000  0.17278000  0.16994000  1.0
  O  O30  1  0.82722000  0.65444000  0.33006000  1.0
  O  O31  1  0.17278000  0.82722000  0.83006000  1.0
  O  O32  1  0.34556000  0.17278000  0.33006000  1.0
  O  O33  1  0.17278000  0.34556000  0.83006000  1.0
  O  O34  1  0.82722000  0.17278000  0.33006000  1.0
  O  O35  1  0.65444000  0.82722000  0.83006000  1.0
  O  O36  1  0.17618500  0.35237000  0.07262000  1.0
  O  O37  1  0.82381500  0.17618500  0.57262000  1.0
  O  O38  1  0.64763000  0.82381500  0.07262000  1.0
  O  O39  1  0.82381500  0.64763000  0.57262000  1.0
  O  O40  1  0.17618500  0.82381500  0.07262000  1.0
  O  O41  1  0.35237000  0.17618500  0.57262000  1.0
  O  O42  1  0.82381500  0.64763000  0.92738000  1.0
  O  O43  1  0.17618500  0.82381500  0.42738000  1.0
  O  O44  1  0.35237000  0.17618500  0.92738000  1.0
  O  O45  1  0.17618500  0.35237000  0.42738000  1.0
  O  O46  1  0.82381500  0.17618500  0.92738000  1.0
  O  O47  1  0.64763000  0.82381500  0.42738000  1.0
  O  O48  1  0.03685000  0.51842500  0.75000000  1.0
  O  O49  1  0.51842500  0.03685000  0.25000000  1.0
  O  O50  1  0.48157500  0.51842500  0.75000000  1.0
  O  O51  1  0.96315000  0.48157500  0.25000000  1.0
  O  O52  1  0.48157500  0.96315000  0.75000000  1.0
  O  O53  1  0.51842500  0.48157500  0.25000000  1.0
  O  O54  1  0.33333333  0.66666667  0.50467000  1.0
  O  O55  1  0.66666667  0.33333333  0.00467000  1.0
  O  O56  1  0.66666667  0.33333333  0.49533000  1.0
  O  O57  1  0.33333333  0.66666667  0.99533000  1.0
