# Supplementary material for: An autonomous laboratory for the accelerated synthesis of inorganic materials
Source: Nature. 2023 Nov 29;624(7990):86–91. doi: 10.1038/s41586-023-06734-w (PMC10700133; doi:10.1038/s41586-023-06734-w)
Supplement: Supplementary file 3 — This file contains the refined X-ray diffraction data from the successful syntheses performed by the A-Lab. The corresponding crystal structures used during refinement are also included in CIF format. [file 41586_2023_6734_MOESM3_ESM.zip › Automated_Refinement_Results/InSb3(PO4)6/InSb3(PO4)6.cif]

# generated using pymatgen
data_InSb3(PO4)6
_symmetry_space_group_name_H-M   'P 1'
_cell_length_a   8.38584000
_cell_length_b   8.61181000
_cell_length_c   14.38080000
_cell_angle_alpha   90.00000000
_cell_angle_beta   124.79000000
_cell_angle_gamma   90.00000000
_symmetry_Int_Tables_number   1
_chemical_formula_structural   InSb3(PO4)6
_chemical_formula_sum   'In2 Sb6 P12 O48'
_cell_volume   852.90136298
_cell_formula_units_Z   2
loop_
 _symmetry_equiv_pos_site_id
 _symmetry_equiv_pos_as_xyz
  1  'x, y, z'
loop_
 _atom_site_type_symbol
 _atom_site_label
 _atom_site_symmetry_multiplicity
 _atom_site_fract_x
 _atom_site_fract_y
 _atom_site_fract_z
 _atom_site_occupancy
  In  In0  1  0.87342000  0.71842000  0.62285000  1.0
  In  In1  1  0.87342000  0.28158000  0.12285000  1.0
  Sb  Sb2  1  0.63488000  0.71732000  0.88412000  1.0
  Sb  Sb3  1  0.63488000  0.28268000  0.38412000  1.0
  Sb  Sb4  1  0.36532000  0.78400000  0.11489000  1.0
  Sb  Sb5  1  0.36532000  0.21600000  0.61489000  1.0
  Sb  Sb6  1  0.13237000  0.78410000  0.38408000  1.0
  Sb  Sb7  1  0.13237000  0.21590000  0.88408000  1.0
  P  P8  1  0.96164000  0.99755000  0.99428000  1.0
  P  P9  1  0.96164000  0.00245000  0.49428000  1.0
  P  P10  1  0.75980000  0.63910000  0.15349000  1.0
  P  P11  1  0.75980000  0.36090000  0.65349000  1.0
  P  P12  1  0.52744000  0.86737000  0.64470000  1.0
  P  P13  1  0.52744000  0.13263000  0.14470000  1.0
  P  P14  1  0.46035000  0.63316000  0.35309000  1.0
  P  P15  1  0.46035000  0.36684000  0.85309000  1.0
  P  P16  1  0.25532000  0.87181000  0.85830000  1.0
  P  P17  1  0.25532000  0.12819000  0.35830000  1.0
  P  P18  1  0.04364000  0.50562000  0.00180000  1.0
  P  P19  1  0.04364000  0.49438000  0.50180000  1.0
  O  O20  1  0.99749000  0.88710000  0.58001000  1.0
  O  O21  1  0.99749000  0.11290000  0.08001000  1.0
  O  O22  1  0.96474000  0.93424000  0.39590000  1.0
  O  O23  1  0.96474000  0.06576000  0.89590000  1.0
  O  O24  1  0.93386000  0.75062000  0.22202000  1.0
  O  O25  1  0.93386000  0.24938000  0.72202000  1.0
  O  O26  1  0.87653000  0.61985000  0.92777000  1.0
  O  O27  1  0.87653000  0.38015000  0.42777000  1.0
  O  O28  1  0.80616000  0.52746000  0.68320000  1.0
  O  O29  1  0.80616000  0.47254000  0.18320000  1.0
  O  O30  1  0.76153000  0.92099000  0.93828000  1.0
  O  O31  1  0.76153000  0.07901000  0.43828000  1.0
  O  O32  1  0.67223000  0.67083000  0.02888000  1.0
  O  O33  1  0.67223000  0.32917000  0.52888000  1.0
  O  O34  1  0.66864000  0.87777000  0.61416000  1.0
  O  O35  1  0.66864000  0.12223000  0.11416000  1.0
  O  O36  1  0.65584000  0.68330000  0.44787000  1.0
  O  O37  1  0.65584000  0.31670000  0.94787000  1.0
  O  O38  1  0.61318000  0.68419000  0.18034000  1.0
  O  O39  1  0.61318000  0.31581000  0.68034000  1.0
  O  O40  1  0.59668000  0.74729000  0.73901000  1.0
  O  O41  1  0.59668000  0.25271000  0.23901000  1.0
  O  O42  1  0.50118000  0.97833000  0.18888000  1.0
  O  O43  1  0.50118000  0.02167000  0.68888000  1.0
  O  O44  1  0.46567000  0.53406000  0.81611000  1.0
  O  O45  1  0.46567000  0.46594000  0.31611000  1.0
  O  O46  1  0.39710000  0.83302000  0.82728000  1.0
  O  O47  1  0.39710000  0.16698000  0.32728000  1.0
  O  O48  1  0.37424000  0.73813000  0.24919000  1.0
  O  O49  1  0.37424000  0.26187000  0.74919000  1.0
  O  O50  1  0.36569000  0.85622000  0.98678000  1.0
  O  O51  1  0.36569000  0.14378000  0.48678000  1.0
  O  O52  1  0.32428000  0.81291000  0.54675000  1.0
  O  O53  1  0.32428000  0.18709000  0.04675000  1.0
  O  O54  1  0.30779000  0.63440000  0.38099000  1.0
  O  O55  1  0.30779000  0.36560000  0.88099000  1.0
  O  O56  1  0.23655000  0.58735000  0.04108000  1.0
  O  O57  1  0.23655000  0.41265000  0.54108000  1.0
  O  O58  1  0.21793000  0.95261000  0.33152000  1.0
  O  O59  1  0.21793000  0.04739000  0.83152000  1.0
  O  O60  1  0.10950000  0.86622000  0.05211000  1.0
  O  O61  1  0.10950000  0.13378000  0.55211000  1.0
  O  O62  1  0.07782000  0.77480000  0.79655000  1.0
  O  O63  1  0.07782000  0.22520000  0.29655000  1.0
  O  O64  1  0.04578000  0.55678000  0.59820000  1.0
  O  O65  1  0.04578000  0.44322000  0.09820000  1.0
  O  O66  1  0.01539000  0.61644000  0.41551000  1.0
  O  O67  1  0.01539000  0.38356000  0.91551000  1.0
