# Supplementary material for: An autonomous laboratory for the accelerated synthesis of inorganic materials
Source: Nature. 2023 Nov 29;624(7990):86–91. doi: 10.1038/s41586-023-06734-w (PMC10700133; doi:10.1038/s41586-023-06734-w)
Supplement: Supplementary file 3 — This file contains the refined X-ray diffraction data from the successful syntheses performed by the A-Lab. The corresponding crystal structures used during refinement are also included in CIF format. [file 41586_2023_6734_MOESM3_ESM.zip › Automated_Refinement_Results/Na7Mg7Fe5(PO4)12/Na7Mg7Fe5(PO4)12.cif]

# generated using pymatgen
data_Na7Mg7Fe5(PO4)12
_symmetry_space_group_name_H-M   'P 1'
_cell_length_a   8.54990000
_cell_length_b   9.14884000
_cell_length_c   12.01430000
_cell_angle_alpha   107.14300000
_cell_angle_beta   96.24560000
_cell_angle_gamma   104.09900000
_symmetry_Int_Tables_number   1
_chemical_formula_structural   Na7Mg7Fe5(PO4)12
_chemical_formula_sum   'Na7 Mg7 Fe5 P12 O48'
_cell_volume   854.27874899
_cell_formula_units_Z   1
loop_
 _symmetry_equiv_pos_site_id
 _symmetry_equiv_pos_as_xyz
  1  'x, y, z'
loop_
 _atom_site_type_symbol
 _atom_site_label
 _atom_site_symmetry_multiplicity
 _atom_site_fract_x
 _atom_site_fract_y
 _atom_site_fract_z
 _atom_site_occupancy
  Na  Na0  1  0.00771000  0.12583000  0.13853000  1.0
  Na  Na1  1  0.01000000  0.60971000  0.62301000  1.0
  Na  Na2  1  0.49921000  0.00135000  0.49962000  1.0
  Na  Na3  1  0.50191000  0.50041000  0.99686000  1.0
  Na  Na4  1  0.50272000  0.25304000  0.74965000  1.0
  Na  Na5  1  0.50300000  0.75008000  0.24819000  1.0
  Na  Na6  1  0.98238000  0.88185000  0.87024000  1.0
  Mg  Mg7  1  0.06067000  0.25333000  0.88102000  1.0
  Mg  Mg8  1  0.26256000  0.24550000  0.50878000  1.0
  Mg  Mg9  1  0.26420000  0.73741000  0.00733000  1.0
  Mg  Mg10  1  0.62690000  0.65393000  0.71362000  1.0
  Mg  Mg11  1  0.73139000  0.75783000  0.49239000  1.0
  Mg  Mg12  1  0.73574000  0.26320000  0.99075000  1.0
  Mg  Mg13  1  0.93923000  0.74569000  0.11901000  1.0
  Fe  Fe14  1  0.05783000  0.74670000  0.37432000  1.0
  Fe  Fe15  1  0.37459000  0.34593000  0.28679000  1.0
  Fe  Fe16  1  0.37694000  0.84398000  0.78442000  1.0
  Fe  Fe17  1  0.63282000  0.15771000  0.21874000  1.0
  Fe  Fe18  1  0.93896000  0.24726000  0.62437000  1.0
  P  P19  1  0.12679000  0.98481000  0.63678000  1.0
  P  P20  1  0.12749000  0.48436000  0.14053000  1.0
  P  P21  1  0.28974000  0.98045000  0.26860000  1.0
  P  P22  1  0.29113000  0.47907000  0.77055000  1.0
  P  P23  1  0.34623000  0.62838000  0.49827000  1.0
  P  P24  1  0.34746000  0.12447000  0.99964000  1.0
  P  P25  1  0.65248000  0.87652000  0.00098000  1.0
  P  P26  1  0.65304000  0.37532000  0.50230000  1.0
  P  P27  1  0.70939000  0.51989000  0.22961000  1.0
  P  P28  1  0.71118000  0.01912000  0.73104000  1.0
  P  P29  1  0.87230000  0.01197000  0.36327000  1.0
  P  P30  1  0.87755000  0.51684000  0.85885000  1.0
  O  O31  1  0.00120000  0.13993000  0.46956000  1.0
  O  O32  1  0.00919000  0.64010000  0.96446000  1.0
  O  O33  1  0.04337000  0.10424000  0.70460000  1.0
  O  O34  1  0.04681000  0.60531000  0.21149000  1.0
  O  O35  1  0.17481000  0.38626000  0.64697000  1.0
  O  O36  1  0.17550000  0.14135000  0.97298000  1.0
  O  O37  1  0.17666000  0.65030000  0.46724000  1.0
  O  O38  1  0.17708000  0.89305000  0.71793000  1.0
  O  O39  1  0.18071000  0.88954000  0.14654000  1.0
  O  O40  1  0.18610000  0.39247000  0.21790000  1.0
  O  O41  1  0.25952000  0.64513000  0.81903000  1.0
  O  O42  1  0.25974000  0.14538000  0.32173000  1.0
  O  O43  1  0.26040000  0.88997000  0.35713000  1.0
  O  O44  1  0.26167000  0.39340000  0.85978000  1.0
  O  O45  1  0.26948000  0.57551000  0.09817000  1.0
  O  O46  1  0.27001000  0.07332000  0.59445000  1.0
  O  O47  1  0.32795000  0.94218000  0.94634000  1.0
  O  O48  1  0.32972000  0.44703000  0.44857000  1.0
  O  O49  1  0.39519000  0.68145000  0.63405000  1.0
  O  O50  1  0.40462000  0.17707000  0.13672000  1.0
  O  O51  1  0.46633000  0.49376000  0.75483000  1.0
  O  O52  1  0.47146000  0.99878000  0.26145000  1.0
  O  O53  1  0.47807000  0.22000000  0.95130000  1.0
  O  O54  1  0.47860000  0.72264000  0.45051000  1.0
  O  O55  1  0.51750000  0.28132000  0.54813000  1.0
  O  O56  1  0.52190000  0.78209000  0.05040000  1.0
  O  O57  1  0.52965000  0.00343000  0.74034000  1.0
  O  O58  1  0.52978000  0.50301000  0.24483000  1.0
  O  O59  1  0.59541000  0.82434000  0.86537000  1.0
  O  O60  1  0.59996000  0.31810000  0.36454000  1.0
  O  O61  1  0.67410000  0.05979000  0.05499000  1.0
  O  O62  1  0.67891000  0.55596000  0.54878000  1.0
  O  O63  1  0.72853000  0.92421000  0.40568000  1.0
  O  O64  1  0.73385000  0.42751000  0.90189000  1.0
  O  O65  1  0.73440000  0.60746000  0.14147000  1.0
  O  O66  1  0.73618000  0.11276000  0.64361000  1.0
  O  O67  1  0.73636000  0.35446000  0.17836000  1.0
  O  O68  1  0.74145000  0.85752000  0.67743000  1.0
  O  O69  1  0.81912000  0.09776000  0.27964000  1.0
  O  O70  1  0.81994000  0.61562000  0.35268000  1.0
  O  O71  1  0.81999000  0.11132000  0.85371000  1.0
  O  O72  1  0.82012000  0.34932000  0.53547000  1.0
  O  O73  1  0.82434000  0.85856000  0.02773000  1.0
  O  O74  1  0.82969000  0.60867000  0.77949000  1.0
  O  O75  1  0.95520000  0.39126000  0.78912000  1.0
  O  O76  1  0.95626000  0.89271000  0.29539000  1.0
  O  O77  1  0.99440000  0.35721000  0.03871000  1.0
  O  O78  1  0.99668000  0.85472000  0.53118000  1.0
