# Supplementary material for: An autonomous laboratory for the accelerated synthesis of inorganic materials
Source: Nature. 2023 Nov 29;624(7990):86–91. doi: 10.1038/s41586-023-06734-w (PMC10700133; doi:10.1038/s41586-023-06734-w)
Supplement: Supplementary file 3 — This file contains the refined X-ray diffraction data from the successful syntheses performed by the A-Lab. The corresponding crystal structures used during refinement are also included in CIF format. [file 41586_2023_6734_MOESM3_ESM.zip › Automated_Refinement_Results/InSb3Pb4O13/InSb3Pb4O13.cif]

# generated using pymatgen
data_InSb3Pb4O13
_symmetry_space_group_name_H-M   'P 1'
_cell_length_a   7.48443000
_cell_length_b   7.48443000
_cell_length_c   18.33310000
_cell_angle_alpha   90.00000000
_cell_angle_beta   90.00000000
_cell_angle_gamma   120.00000000
_symmetry_Int_Tables_number   1
_chemical_formula_structural   InSb3Pb4O13
_chemical_formula_sum   'In3 Sb9 Pb12 O39'
_cell_volume   889.37312295
_cell_formula_units_Z   3
loop_
 _symmetry_equiv_pos_site_id
 _symmetry_equiv_pos_as_xyz
  1  'x, y, z'
loop_
 _atom_site_type_symbol
 _atom_site_label
 _atom_site_symmetry_multiplicity
 _atom_site_fract_x
 _atom_site_fract_y
 _atom_site_fract_z
 _atom_site_occupancy
  In  In0  1  0.33333333  0.66666667  0.16657667  1.0
  In  In1  1  0.00000000  0.00000000  0.49991000  1.0
  In  In2  1  0.66666667  0.33333333  0.83324333  1.0
  Sb  Sb3  1  0.00070000  0.50035000  0.00022000  1.0
  Sb  Sb4  1  0.49965000  0.50035000  0.00022000  1.0
  Sb  Sb5  1  0.49965000  0.99930000  0.00022000  1.0
  Sb  Sb6  1  0.66736667  0.83368333  0.33355333  1.0
  Sb  Sb7  1  0.16631667  0.83368333  0.33355333  1.0
  Sb  Sb8  1  0.16631667  0.33263333  0.33355333  1.0
  Sb  Sb9  1  0.33403333  0.16701667  0.66688667  1.0
  Sb  Sb10  1  0.83298333  0.16701667  0.66688667  1.0
  Sb  Sb11  1  0.83298333  0.66596667  0.66688667  1.0
  Pb  Pb12  1  0.33339333  0.16669667  0.16735667  1.0
  Pb  Pb13  1  0.83330333  0.16669667  0.16735667  1.0
  Pb  Pb14  1  0.83330333  0.66660667  0.16735667  1.0
  Pb  Pb15  1  0.66666667  0.33333333  0.33202333  1.0
  Pb  Pb16  1  0.00006000  0.50003000  0.50069000  1.0
  Pb  Pb17  1  0.49997000  0.50003000  0.50069000  1.0
  Pb  Pb18  1  0.49997000  0.99994000  0.50069000  1.0
  Pb  Pb19  1  0.33333333  0.66666667  0.66535667  1.0
  Pb  Pb20  1  0.66672667  0.83336333  0.83402333  1.0
  Pb  Pb21  1  0.16663667  0.83336333  0.83402333  1.0
  Pb  Pb22  1  0.16663667  0.33327333  0.83402333  1.0
  Pb  Pb23  1  0.00000000  0.00000000  0.99869000  1.0
  O  O24  1  0.05155000  0.52577500  0.10511000  1.0
  O  O25  1  0.47422500  0.52577500  0.10511000  1.0
  O  O26  1  0.47422500  0.94845000  0.10511000  1.0
  O  O27  1  0.40266333  0.20133167  0.01941667  1.0
  O  O28  1  0.79866833  0.20133167  0.01941667  1.0
  O  O29  1  0.79866833  0.59733667  0.01941667  1.0
  O  O30  1  0.19074000  0.38148000  0.22787000  1.0
  O  O31  1  0.61852000  0.80926000  0.22787000  1.0
  O  O32  1  0.19074000  0.80926000  0.22787000  1.0
  O  O33  1  0.86877667  0.73755333  0.31468333  1.0
  O  O34  1  0.26244667  0.13122333  0.31468333  1.0
  O  O35  1  0.86877667  0.13122333  0.31468333  1.0
  O  O36  1  0.00000000  0.00000000  0.12244000  1.0
  O  O37  1  0.71821667  0.85910833  0.43844333  1.0
  O  O38  1  0.14089167  0.85910833  0.43844333  1.0
  O  O39  1  0.14089167  0.28178333  0.43844333  1.0
  O  O40  1  0.06933000  0.53466500  0.35275000  1.0
  O  O41  1  0.46533500  0.53466500  0.35275000  1.0
  O  O42  1  0.46533500  0.93067000  0.35275000  1.0
  O  O43  1  0.85740667  0.71481333  0.56120333  1.0
  O  O44  1  0.28518667  0.14259333  0.56120333  1.0
  O  O45  1  0.85740667  0.14259333  0.56120333  1.0
  O  O46  1  0.53544333  0.07088667  0.64801667  1.0
  O  O47  1  0.92911333  0.46455667  0.64801667  1.0
  O  O48  1  0.53544333  0.46455667  0.64801667  1.0
  O  O49  1  0.66666667  0.33333333  0.45577333  1.0
  O  O50  1  0.38488333  0.19244167  0.77177667  1.0
  O  O51  1  0.80755833  0.19244167  0.77177667  1.0
  O  O52  1  0.80755833  0.61511667  0.77177667  1.0
  O  O53  1  0.73599667  0.86799833  0.68608333  1.0
  O  O54  1  0.13200167  0.86799833  0.68608333  1.0
  O  O55  1  0.13200167  0.26400333  0.68608333  1.0
  O  O56  1  0.52407333  0.04814667  0.89453667  1.0
  O  O57  1  0.95185333  0.47592667  0.89453667  1.0
  O  O58  1  0.52407333  0.47592667  0.89453667  1.0
  O  O59  1  0.20211000  0.40422000  0.98135000  1.0
  O  O60  1  0.59578000  0.79789000  0.98135000  1.0
  O  O61  1  0.20211000  0.79789000  0.98135000  1.0
  O  O62  1  0.33333333  0.66666667  0.78910667  1.0
