# Supplementary material for: An autonomous laboratory for the accelerated synthesis of inorganic materials
Source: Nature. 2023 Nov 29;624(7990):86–91. doi: 10.1038/s41586-023-06734-w (PMC10700133; doi:10.1038/s41586-023-06734-w)
Supplement: Supplementary file 3 — This file contains the refined X-ray diffraction data from the successful syntheses performed by the A-Lab. The corresponding crystal structures used during refinement are also included in CIF format. [file 41586_2023_6734_MOESM3_ESM.zip › Automated_Refinement_Results/KNaP6(PbO3)8/KNaP6(PbO3)8.cif]

# generated using pymatgen
data_KNaP6(PbO3)8
_symmetry_space_group_name_H-M   'P 1'
_cell_length_a   9.77779000
_cell_length_b   9.77779000
_cell_length_c   7.25687000
_cell_angle_alpha   90.00000000
_cell_angle_beta   90.00000000
_cell_angle_gamma   120.00000000
_symmetry_Int_Tables_number   1
_chemical_formula_structural   KNaP6(PbO3)8
_chemical_formula_sum   'K1 Na1 P6 Pb8 O24'
_cell_volume   600.84352593
_cell_formula_units_Z   1
loop_
 _symmetry_equiv_pos_site_id
 _symmetry_equiv_pos_as_xyz
  1  'x, y, z'
loop_
 _atom_site_type_symbol
 _atom_site_label
 _atom_site_symmetry_multiplicity
 _atom_site_fract_x
 _atom_site_fract_y
 _atom_site_fract_z
 _atom_site_occupancy
  K  K0  1  0.33333333  0.66666667  0.49630000  0.25
  Na  Na1  1  0.33333333  0.66666667  0.49630000  0.25
  Pb  Pb2  1  0.33333333  0.66666667  0.49630000  0.5
  K  K3  1  0.66666667  0.33333333  0.99630000  0.25
  Na  Na4  1  0.66666667  0.33333333  0.99630000  0.25
  Pb  Pb5  1  0.66666667  0.33333333  0.99630000  0.5
  K  K6  1  0.66666667  0.33333333  0.50370000  0.25
  Na  Na7  1  0.66666667  0.33333333  0.50370000  0.25
  Pb  Pb8  1  0.66666667  0.33333333  0.50370000  0.5
  K  K9  1  0.33333333  0.66666667  0.00370000  0.25
  Na  Na10  1  0.33333333  0.66666667  0.00370000  0.25
  Pb  Pb11  1  0.33333333  0.66666667  0.00370000  0.5
  P  P12  1  0.01990000  0.62120000  0.75000000  1.0
  P  P13  1  0.39870000  0.01990000  0.25000000  1.0
  P  P14  1  0.37880000  0.39870000  0.75000000  1.0
  P  P15  1  0.98010000  0.37880000  0.25000000  1.0
  P  P16  1  0.60130000  0.98010000  0.75000000  1.0
  P  P17  1  0.62120000  0.60130000  0.25000000  1.0
  Pb  Pb18  1  0.00230000  0.74310000  0.25000000  1.0
  Pb  Pb19  1  0.25920000  0.00230000  0.75000000  1.0
  Pb  Pb20  1  0.25690000  0.25920000  0.25000000  1.0
  Pb  Pb21  1  0.99770000  0.25690000  0.75000000  1.0
  Pb  Pb22  1  0.74080000  0.99770000  0.25000000  1.0
  Pb  Pb23  1  0.74310000  0.74080000  0.75000000  1.0
  O  O24  1  0.07960000  0.73160000  0.58010000  1.0
  O  O25  1  0.34800000  0.07960000  0.08010000  1.0
  O  O26  1  0.26840000  0.34800000  0.58010000  1.0
  O  O27  1  0.92040000  0.26840000  0.08010000  1.0
  O  O28  1  0.65200000  0.92040000  0.58010000  1.0
  O  O29  1  0.73160000  0.65200000  0.08010000  1.0
  O  O30  1  0.92040000  0.26840000  0.41990000  1.0
  O  O31  1  0.65200000  0.92040000  0.91990000  1.0
  O  O32  1  0.73160000  0.65200000  0.41990000  1.0
  O  O33  1  0.07960000  0.73160000  0.91990000  1.0
  O  O34  1  0.34800000  0.07960000  0.41990000  1.0
  O  O35  1  0.26840000  0.34800000  0.91990000  1.0
  O  O36  1  0.10240000  0.51870000  0.75000000  1.0
  O  O37  1  0.58370000  0.10240000  0.25000000  1.0
  O  O38  1  0.48130000  0.58370000  0.75000000  1.0
  O  O39  1  0.89760000  0.48130000  0.25000000  1.0
  O  O40  1  0.41630000  0.89760000  0.75000000  1.0
  O  O41  1  0.51870000  0.41630000  0.25000000  1.0
  O  O42  1  0.16220000  0.48430000  0.25000000  1.0
  O  O43  1  0.67790000  0.16220000  0.75000000  1.0
  O  O44  1  0.51570000  0.67790000  0.25000000  1.0
  O  O45  1  0.83780000  0.51570000  0.75000000  1.0
  O  O46  1  0.32210000  0.83780000  0.25000000  1.0
  O  O47  1  0.48430000  0.32210000  0.75000000  1.0
