# Supplementary material for: An autonomous laboratory for the accelerated synthesis of inorganic materials
Source: Nature. 2023 Nov 29;624(7990):86–91. doi: 10.1038/s41586-023-06734-w (PMC10700133; doi:10.1038/s41586-023-06734-w)
Supplement: Supplementary file 3 — This file contains the refined X-ray diffraction data from the successful syntheses performed by the A-Lab. The corresponding crystal structures used during refinement are also included in CIF format. [file 41586_2023_6734_MOESM3_ESM.zip › Automated_Refinement_Results/Mg3MnNi3O8/Mg3MnNi3O8.cif]

# generated using pymatgen
data_Mg3MnNi3O8
_symmetry_space_group_name_H-M   'P 1'
_cell_length_a   5.93470000
_cell_length_b   5.93470000
_cell_length_c   14.49310000
_cell_angle_alpha   90.00000000
_cell_angle_beta   90.00000000
_cell_angle_gamma   120.00000000
_symmetry_Int_Tables_number   1
_chemical_formula_structural   Mg3MnNi3O8
_chemical_formula_sum   'Mg9 Mn3 Ni9 O24'
_cell_volume   442.06838895
_cell_formula_units_Z   3
loop_
 _symmetry_equiv_pos_site_id
 _symmetry_equiv_pos_as_xyz
  1  'x, y, z'
loop_
 _atom_site_type_symbol
 _atom_site_label
 _atom_site_symmetry_multiplicity
 _atom_site_fract_x
 _atom_site_fract_y
 _atom_site_fract_z
 _atom_site_occupancy
  Mg  Mg0  1  0.66666667  0.83333333  0.33333333  1.0
  Mg  Mg1  1  0.50000000  0.50000000  0.00000000  1.0
  Mg  Mg2  1  0.50000000  0.00000000  0.00000000  1.0
  Mg  Mg3  1  0.33333333  0.16666667  0.66666667  1.0
  Mg  Mg4  1  0.16666667  0.83333333  0.33333333  1.0
  Mg  Mg5  1  0.16666667  0.33333333  0.33333333  1.0
  Mg  Mg6  1  0.00000000  0.50000000  0.00000000  1.0
  Mg  Mg7  1  0.83333333  0.16666667  0.66666667  1.0
  Mg  Mg8  1  0.83333333  0.66666667  0.66666667  1.0
  Mn  Mn9  1  0.00000000  0.00000000  0.00000000  1.0
  Mn  Mn10  1  0.66666667  0.33333333  0.33333333  1.0
  Mn  Mn11  1  0.33333333  0.66666667  0.66666667  1.0
  Ni  Ni12  1  0.66666667  0.83333333  0.83333333  1.0
  Ni  Ni13  1  0.83333333  0.16666667  0.16666667  1.0
  Ni  Ni14  1  0.83333333  0.66666667  0.16666667  1.0
  Ni  Ni15  1  0.33333333  0.16666667  0.16666667  1.0
  Ni  Ni16  1  0.50000000  0.50000000  0.50000000  1.0
  Ni  Ni17  1  0.50000000  0.00000000  0.50000000  1.0
  Ni  Ni18  1  0.00000000  0.50000000  0.50000000  1.0
  Ni  Ni19  1  0.16666667  0.83333333  0.83333333  1.0
  Ni  Ni20  1  0.16666667  0.33333333  0.83333333  1.0
  O  O21  1  0.69345667  0.84672833  0.07622333  1.0
  O  O22  1  0.15327167  0.84672833  0.07622333  1.0
  O  O23  1  0.15327167  0.30654333  0.07622333  1.0
  O  O24  1  0.97321000  0.48660500  0.25711000  1.0
  O  O25  1  0.51339500  0.48660500  0.25711000  1.0
  O  O26  1  0.51339500  0.02679000  0.25711000  1.0
  O  O27  1  0.33333333  0.66666667  0.91777667  1.0
  O  O28  1  0.33333333  0.66666667  0.41555667  1.0
  O  O29  1  0.36012333  0.18006167  0.40955667  1.0
  O  O30  1  0.81993833  0.18006167  0.40955667  1.0
  O  O31  1  0.81993833  0.63987667  0.40955667  1.0
  O  O32  1  0.63987667  0.81993833  0.59044333  1.0
  O  O33  1  0.18006167  0.81993833  0.59044333  1.0
  O  O34  1  0.18006167  0.36012333  0.59044333  1.0
  O  O35  1  0.00000000  0.00000000  0.25111000  1.0
  O  O36  1  0.00000000  0.00000000  0.74889000  1.0
  O  O37  1  0.02679000  0.51339500  0.74289000  1.0
  O  O38  1  0.48660500  0.51339500  0.74289000  1.0
  O  O39  1  0.48660500  0.97321000  0.74289000  1.0
  O  O40  1  0.30654333  0.15327167  0.92377667  1.0
  O  O41  1  0.84672833  0.15327167  0.92377667  1.0
  O  O42  1  0.84672833  0.69345667  0.92377667  1.0
  O  O43  1  0.66666667  0.33333333  0.58444333  1.0
  O  O44  1  0.66666667  0.33333333  0.08222333  1.0
