# Supplementary material for: An autonomous laboratory for the accelerated synthesis of inorganic materials
Source: Nature. 2023 Nov 29;624(7990):86–91. doi: 10.1038/s41586-023-06734-w (PMC10700133; doi:10.1038/s41586-023-06734-w)
Supplement: Supplementary file 3 — This file contains the refined X-ray diffraction data from the successful syntheses performed by the A-Lab. The corresponding crystal structures used during refinement are also included in CIF format. [file 41586_2023_6734_MOESM3_ESM.zip › Automated_Refinement_Results/MgTi4(PO4)6/MgTi4(PO4)6.cif]

# generated using pymatgen
data_MgTi4(PO4)6
_symmetry_space_group_name_H-M   'P 1'
_cell_length_a   8.48565000
_cell_length_b   8.48565000
_cell_length_c   20.98510000
_cell_angle_alpha   90.00000000
_cell_angle_beta   90.00000000
_cell_angle_gamma   120.00000000
_symmetry_Int_Tables_number   1
_chemical_formula_structural   MgTi4(PO4)6
_chemical_formula_sum   'Mg3 Ti12 P18 O72'
_cell_volume   1308.61503129
_cell_formula_units_Z   3
loop_
 _symmetry_equiv_pos_site_id
 _symmetry_equiv_pos_as_xyz
  1  'x, y, z'
loop_
 _atom_site_type_symbol
 _atom_site_label
 _atom_site_symmetry_multiplicity
 _atom_site_fract_x
 _atom_site_fract_y
 _atom_site_fract_z
 _atom_site_occupancy
  Mg  Mg0  1  0.33333333  0.66666667  0.16666667  1.0
  Mg  Mg1  1  1.00000000  0.00000000  0.50000000  1.0
  Mg  Mg2  1  0.66666667  0.33333333  0.83333333  1.0
  Ti  Ti3  1  0.66666667  0.33333333  0.20000333  1.0
  Ti  Ti4  1  0.00000000  0.00000000  0.13333000  1.0
  Ti  Ti5  1  0.33333333  0.66666667  0.31347667  1.0
  Ti  Ti6  1  0.33333333  0.66666667  0.01985667  1.0
  Ti  Ti7  1  0.33333333  0.66666667  0.53333667  1.0
  Ti  Ti8  1  0.66666667  0.33333333  0.46666333  1.0
  Ti  Ti9  1  0.00000000  0.00000000  0.64681000  1.0
  Ti  Ti10  1  0.00000000  0.00000000  0.35319000  1.0
  Ti  Ti11  1  0.00000000  0.00000000  0.86667000  1.0
  Ti  Ti12  1  0.33333333  0.66666667  0.79999667  1.0
  Ti  Ti13  1  0.66666667  0.33333333  0.98014333  1.0
  Ti  Ti14  1  0.66666667  0.33333333  0.68652333  1.0
  P  P15  1  0.95993667  0.34231333  0.08709333  1.0
  P  P16  1  0.38237667  0.04006333  0.08709333  1.0
  P  P17  1  0.65768667  0.61762333  0.08709333  1.0
  P  P18  1  0.70673000  0.99102000  0.24624000  1.0
  P  P19  1  0.28429000  0.29327000  0.24624000  1.0
  P  P20  1  0.00898000  0.71571000  0.24624000  1.0
  P  P21  1  0.62660333  0.67564667  0.42042667  1.0
  P  P22  1  0.04904333  0.37339667  0.42042667  1.0
  P  P23  1  0.32435333  0.95095667  0.42042667  1.0
  P  P24  1  0.37339667  0.32435333  0.57957333  1.0
  P  P25  1  0.95095667  0.62660333  0.57957333  1.0
  P  P26  1  0.67564667  0.04904333  0.57957333  1.0
  P  P27  1  0.29327000  0.00898000  0.75376000  1.0
  P  P28  1  0.71571000  0.70673000  0.75376000  1.0
  P  P29  1  0.99102000  0.28429000  0.75376000  1.0
  P  P30  1  0.04006333  0.65768667  0.91290667  1.0
  P  P31  1  0.61762333  0.95993667  0.91290667  1.0
  P  P32  1  0.34231333  0.38237667  0.91290667  1.0
  O  O33  1  0.85937667  0.34335333  0.02524333  1.0
  O  O34  1  0.48397667  0.14062333  0.02524333  1.0
  O  O35  1  0.65664667  0.51602333  0.02524333  1.0
  O  O36  1  0.80729000  0.98998000  0.30809000  1.0
  O  O37  1  0.18269000  0.19271000  0.30809000  1.0
  O  O38  1  0.01002000  0.81731000  0.30809000  1.0
  O  O39  1  0.85805667  0.34759333  0.14546333  1.0
  O  O40  1  0.48953667  0.14194333  0.14546333  1.0
  O  O41  1  0.65240667  0.51046333  0.14546333  1.0
  O  O42  1  0.80861000  0.98574000  0.18787000  1.0
  O  O43  1  0.17713000  0.19139000  0.18787000  1.0
  O  O44  1  0.01426000  0.82287000  0.18787000  1.0
  O  O45  1  0.19713000  0.02171000  0.08374000  1.0
  O  O46  1  0.82458000  0.80287000  0.08374000  1.0
  O  O47  1  0.97829000  0.17542000  0.08374000  1.0
  O  O48  1  0.46953667  0.31162333  0.24959333  1.0
  O  O49  1  0.84208667  0.53046333  0.24959333  1.0
  O  O50  1  0.68837667  0.15791333  0.24959333  1.0
  O  O51  1  0.17717333  0.69390667  0.24324667  1.0
  O  O52  1  0.51673333  0.82282667  0.24324667  1.0
  O  O53  1  0.30609333  0.48326667  0.24324667  1.0
  O  O54  1  0.48949333  0.63942667  0.09008667  1.0
  O  O55  1  0.14993333  0.51050667  0.09008667  1.0
  O  O56  1  0.36057333  0.85006667  0.09008667  1.0
  O  O57  1  0.52604333  0.67668667  0.35857667  1.0
  O  O58  1  0.15064333  0.47395667  0.35857667  1.0
  O  O59  1  0.32331333  0.84935667  0.35857667  1.0
  O  O60  1  0.47395667  0.32331333  0.64142333  1.0
  O  O61  1  0.84935667  0.52604333  0.64142333  1.0
  O  O62  1  0.67668667  0.15064333  0.64142333  1.0
  O  O63  1  0.52472333  0.68092667  0.47879667  1.0
  O  O64  1  0.15620333  0.47527667  0.47879667  1.0
  O  O65  1  0.31907333  0.84379667  0.47879667  1.0
  O  O66  1  0.47527667  0.31907333  0.52120333  1.0
  O  O67  1  0.84379667  0.52472333  0.52120333  1.0
  O  O68  1  0.68092667  0.15620333  0.52120333  1.0
  O  O69  1  0.86379667  0.35504333  0.41707333  1.0
  O  O70  1  0.49124667  0.13620333  0.41707333  1.0
  O  O71  1  0.64495667  0.50875333  0.41707333  1.0
  O  O72  1  0.13620333  0.64495667  0.58292667  1.0
  O  O73  1  0.50875333  0.86379667  0.58292667  1.0
  O  O74  1  0.35504333  0.49124667  0.58292667  1.0
  O  O75  1  0.84384000  0.02724000  0.57658000  1.0
  O  O76  1  0.18340000  0.15616000  0.57658000  1.0
  O  O77  1  0.97276000  0.81660000  0.57658000  1.0
  O  O78  1  0.15616000  0.97276000  0.42342000  1.0
  O  O79  1  0.81660000  0.84384000  0.42342000  1.0
  O  O80  1  0.02724000  0.18340000  0.42342000  1.0
  O  O81  1  0.19271000  0.01002000  0.69191000  1.0
  O  O82  1  0.81731000  0.80729000  0.69191000  1.0
  O  O83  1  0.98998000  0.18269000  0.69191000  1.0
  O  O84  1  0.14062333  0.65664667  0.97475667  1.0
  O  O85  1  0.51602333  0.85937667  0.97475667  1.0
  O  O86  1  0.34335333  0.48397667  0.97475667  1.0
  O  O87  1  0.19139000  0.01426000  0.81213000  1.0
  O  O88  1  0.82287000  0.80861000  0.81213000  1.0
  O  O89  1  0.98574000  0.17713000  0.81213000  1.0
  O  O90  1  0.14194333  0.65240667  0.85453667  1.0
  O  O91  1  0.51046333  0.85805667  0.85453667  1.0
  O  O92  1  0.34759333  0.48953667  0.85453667  1.0
  O  O93  1  0.53046333  0.68837667  0.75040667  1.0
  O  O94  1  0.15791333  0.46953667  0.75040667  1.0
  O  O95  1  0.31162333  0.84208667  0.75040667  1.0
  O  O96  1  0.80287000  0.97829000  0.91626000  1.0
  O  O97  1  0.17542000  0.19713000  0.91626000  1.0
  O  O98  1  0.02171000  0.82458000  0.91626000  1.0
  O  O99  1  0.51050667  0.36057333  0.90991333  1.0
  O  O100  1  0.85006667  0.48949333  0.90991333  1.0
  O  O101  1  0.63942667  0.14993333  0.90991333  1.0
  O  O102  1  0.82282667  0.30609333  0.75675333  1.0
  O  O103  1  0.48326667  0.17717333  0.75675333  1.0
  O  O104  1  0.69390667  0.51673333  0.75675333  1.0
