# Supplementary material for: An autonomous laboratory for the accelerated synthesis of inorganic materials
Source: Nature. 2023 Nov 29;624(7990):86–91. doi: 10.1038/s41586-023-06734-w (PMC10700133; doi:10.1038/s41586-023-06734-w)
Supplement: Supplementary file 3 — This file contains the refined X-ray diffraction data from the successful syntheses performed by the A-Lab. The corresponding crystal structures used during refinement are also included in CIF format. [file 41586_2023_6734_MOESM3_ESM.zip › Automated_Refinement_Results/MgNi(PO3)4/MgNi(PO3)4.cif]

# generated using pymatgen
data_MgNi(PO3)4
_symmetry_space_group_name_H-M   'P 1'
_cell_length_a   11.69340000
_cell_length_b   8.25395000
_cell_length_c   9.88579000
_cell_angle_alpha   90.00000000
_cell_angle_beta   118.71800000
_cell_angle_gamma   90.00000000
_symmetry_Int_Tables_number   1
_chemical_formula_structural   MgNi(PO3)4
_chemical_formula_sum   'Mg4 Ni4 P16 O48'
_cell_volume   836.77994581
_cell_formula_units_Z   4
loop_
 _symmetry_equiv_pos_site_id
 _symmetry_equiv_pos_as_xyz
  1  'x, y, z'
loop_
 _atom_site_type_symbol
 _atom_site_label
 _atom_site_symmetry_multiplicity
 _atom_site_fract_x
 _atom_site_fract_y
 _atom_site_fract_z
 _atom_site_occupancy
  Mg  Mg0  1  0.50000000  0.45269000  0.75000000  1.0
  Mg  Mg1  1  0.00000000  0.04731000  0.25000000  1.0
  Mg  Mg2  1  0.00000000  0.95269000  0.75000000  1.0
  Mg  Mg3  1  0.50000000  0.54731000  0.25000000  1.0
  Ni  Ni4  1  0.75000000  0.75000000  0.50000000  1.0
  Ni  Ni5  1  0.75000000  0.25000000  0.00000000  1.0
  Ni  Ni6  1  0.25000000  0.25000000  0.50000000  1.0
  Ni  Ni7  1  0.25000000  0.75000000  0.00000000  1.0
  P  P8  1  0.49100000  0.24020000  0.02092000  1.0
  P  P9  1  0.50900000  0.24020000  0.47908000  1.0
  P  P10  1  0.00900000  0.25980000  0.97908000  1.0
  P  P11  1  0.99100000  0.25980000  0.52092000  1.0
  P  P12  1  0.80379000  0.51029000  0.80259000  1.0
  P  P13  1  0.69621000  0.01029000  0.69741000  1.0
  P  P14  1  0.69621000  0.98971000  0.19741000  1.0
  P  P15  1  0.80379000  0.48971000  0.30259000  1.0
  P  P16  1  0.99100000  0.74020000  0.02092000  1.0
  P  P17  1  0.00900000  0.74020000  0.47908000  1.0
  P  P18  1  0.50900000  0.75980000  0.97908000  1.0
  P  P19  1  0.49100000  0.75980000  0.52092000  1.0
  P  P20  1  0.30379000  0.01029000  0.80259000  1.0
  P  P21  1  0.19621000  0.51029000  0.69741000  1.0
  P  P22  1  0.19621000  0.48971000  0.19741000  1.0
  P  P23  1  0.30379000  0.98971000  0.30259000  1.0
  O  O24  1  0.46851000  0.38020000  0.09474000  1.0
  O  O25  1  0.53149000  0.38020000  0.40526000  1.0
  O  O26  1  0.03149000  0.11980000  0.90526000  1.0
  O  O27  1  0.96851000  0.11980000  0.59474000  1.0
  O  O28  1  0.45017000  0.26464000  0.58349000  1.0
  O  O29  1  0.04983000  0.76464000  0.91651000  1.0
  O  O30  1  0.04983000  0.23536000  0.41651000  1.0
  O  O31  1  0.45017000  0.73536000  0.08349000  1.0
  O  O32  1  0.42383000  0.10712000  0.34861000  1.0
  O  O33  1  0.57617000  0.10712000  0.15139000  1.0
  O  O34  1  0.07617000  0.39288000  0.65139000  1.0
  O  O35  1  0.92383000  0.39288000  0.84861000  1.0
  O  O36  1  0.85655000  0.64799000  0.93085000  1.0
  O  O37  1  0.64345000  0.14799000  0.56915000  1.0
  O  O38  1  0.64345000  0.85201000  0.06915000  1.0
  O  O39  1  0.85655000  0.35201000  0.43085000  1.0
  O  O40  1  0.79792000  0.92159000  0.67519000  1.0
  O  O41  1  0.70208000  0.42159000  0.82481000  1.0
  O  O42  1  0.70208000  0.57841000  0.32481000  1.0
  O  O43  1  0.79792000  0.07841000  0.17519000  1.0
  O  O44  1  0.76838000  0.57636000  0.65094000  1.0
  O  O45  1  0.23162000  0.57636000  0.84906000  1.0
  O  O46  1  0.73162000  0.92364000  0.34906000  1.0
  O  O47  1  0.26838000  0.92364000  0.15094000  1.0
  O  O48  1  0.96851000  0.88020000  0.09474000  1.0
  O  O49  1  0.03149000  0.88020000  0.40526000  1.0
  O  O50  1  0.53149000  0.61980000  0.90526000  1.0
  O  O51  1  0.46851000  0.61980000  0.59474000  1.0
  O  O52  1  0.95017000  0.76464000  0.58349000  1.0
  O  O53  1  0.54983000  0.26464000  0.91651000  1.0
  O  O54  1  0.54983000  0.73536000  0.41651000  1.0
  O  O55  1  0.95017000  0.23536000  0.08349000  1.0
  O  O56  1  0.92383000  0.60712000  0.34861000  1.0
  O  O57  1  0.07617000  0.60712000  0.15139000  1.0
  O  O58  1  0.57617000  0.89288000  0.65139000  1.0
  O  O59  1  0.42383000  0.89288000  0.84861000  1.0
  O  O60  1  0.35655000  0.14799000  0.93085000  1.0
  O  O61  1  0.14345000  0.64799000  0.56915000  1.0
  O  O62  1  0.14345000  0.35201000  0.06915000  1.0
  O  O63  1  0.35655000  0.85201000  0.43085000  1.0
  O  O64  1  0.29792000  0.42159000  0.67519000  1.0
  O  O65  1  0.20208000  0.92159000  0.82481000  1.0
  O  O66  1  0.20208000  0.07841000  0.32481000  1.0
  O  O67  1  0.29792000  0.57841000  0.17519000  1.0
  O  O68  1  0.26838000  0.07636000  0.65094000  1.0
  O  O69  1  0.73162000  0.07636000  0.84906000  1.0
  O  O70  1  0.23162000  0.42364000  0.34906000  1.0
  O  O71  1  0.76838000  0.42364000  0.15094000  1.0
