# Supplementary material for: An autonomous laboratory for the accelerated synthesis of inorganic materials
Source: Nature. 2023 Nov 29;624(7990):86–91. doi: 10.1038/s41586-023-06734-w (PMC10700133; doi:10.1038/s41586-023-06734-w)
Supplement: Supplementary file 3 — This file contains the refined X-ray diffraction data from the successful syntheses performed by the A-Lab. The corresponding crystal structures used during refinement are also included in CIF format. [file 41586_2023_6734_MOESM3_ESM.zip › Automated_Refinement_Results/Zn3Ni4(SbO6)2/Zn3Ni4(SbO6)2.cif]

# generated using pymatgen
data_Zn12Ni15.9984Sb7.9992O48
_symmetry_space_group_name_H-M   'P 1'
_cell_length_a   8.46602000
_cell_length_b   8.56253000
_cell_length_c   13.38770000
_cell_angle_alpha   90.00000000
_cell_angle_beta   107.34200000
_cell_angle_gamma   90.00000000
_symmetry_Int_Tables_number   1
_chemical_formula_structural   Zn12Ni15.9984Sb7.9992O48
_chemical_formula_sum   'Zn12 Ni15.9984 Sb7.9992 O48'
_cell_volume   926.36611985
_cell_formula_units_Z   1
loop_
 _symmetry_equiv_pos_site_id
 _symmetry_equiv_pos_as_xyz
  1  'x, y, z'
loop_
 _atom_site_type_symbol
 _atom_site_label
 _atom_site_symmetry_multiplicity
 _atom_site_fract_x
 _atom_site_fract_y
 _atom_site_fract_z
 _atom_site_occupancy
  Zn  Zn0  1  0.33226000  0.10807000  0.42462000  1.0
  Zn  Zn1  1  0.66774000  0.10807000  0.07538000  1.0
  Zn  Zn2  1  0.66774000  0.89193000  0.57538000  1.0
  Zn  Zn3  1  0.33226000  0.89193000  0.92462000  1.0
  Zn  Zn4  1  0.50000000  0.38527000  0.25000000  1.0
  Zn  Zn5  1  0.50000000  0.61473000  0.75000000  1.0
  Zn  Zn6  1  0.83226000  0.60807000  0.42462000  1.0
  Zn  Zn7  1  0.16774000  0.60807000  0.07538000  1.0
  Zn  Zn8  1  0.16774000  0.39193000  0.57538000  1.0
  Zn  Zn9  1  0.83226000  0.39193000  0.92462000  1.0
  Zn  Zn10  1  0.00000000  0.88527000  0.25000000  1.0
  Zn  Zn11  1  0.00000000  0.11473000  0.75000000  1.0
  Ni  Ni12  1  0.41270000  0.24732000  0.83676000  0.6666
  Sb  Sb13  1  0.41270000  0.24732000  0.83676000  0.3333
  Ni  Ni14  1  0.58730000  0.24732000  0.66324000  0.6666
  Sb  Sb15  1  0.58730000  0.24732000  0.66324000  0.3333
  Ni  Ni16  1  0.58730000  0.75268000  0.16324000  0.6666
  Sb  Sb17  1  0.58730000  0.75268000  0.16324000  0.3333
  Ni  Ni18  1  0.41270000  0.75268000  0.33676000  0.6666
  Sb  Sb19  1  0.41270000  0.75268000  0.33676000  0.3333
  Ni  Ni20  1  0.33300000  0.00389000  0.16285000  0.6666
  Sb  Sb21  1  0.33300000  0.00389000  0.16285000  0.3333
  Ni  Ni22  1  0.66700000  0.00389000  0.33715000  0.6666
  Sb  Sb23  1  0.66700000  0.00389000  0.33715000  0.3333
  Ni  Ni24  1  0.66700000  0.99611000  0.83715000  0.6666
  Sb  Sb25  1  0.66700000  0.99611000  0.83715000  0.3333
  Ni  Ni26  1  0.33300000  0.99611000  0.66285000  0.6666
  Sb  Sb27  1  0.33300000  0.99611000  0.66285000  0.3333
  Ni  Ni28  1  0.00000000  0.00000000  0.00000000  0.6666
  Sb  Sb29  1  0.00000000  0.00000000  0.00000000  0.3333
  Ni  Ni30  1  0.00000000  0.00000000  0.50000000  0.6666
  Sb  Sb31  1  0.00000000  0.00000000  0.50000000  0.3333
  Ni  Ni32  1  0.25000000  0.25000000  0.00000000  0.6666
  Sb  Sb33  1  0.25000000  0.25000000  0.00000000  0.3333
  Ni  Ni34  1  0.25000000  0.75000000  0.50000000  0.6666
  Sb  Sb35  1  0.25000000  0.75000000  0.50000000  0.3333
  Ni  Ni36  1  0.91270000  0.74732000  0.83676000  0.6666
  Sb  Sb37  1  0.91270000  0.74732000  0.83676000  0.3333
  Ni  Ni38  1  0.08730000  0.74732000  0.66324000  0.6666
  Sb  Sb39  1  0.08730000  0.74732000  0.66324000  0.3333
  Ni  Ni40  1  0.08730000  0.25268000  0.16324000  0.6666
  Sb  Sb41  1  0.08730000  0.25268000  0.16324000  0.3333
  Ni  Ni42  1  0.91270000  0.25268000  0.33676000  0.6666
  Sb  Sb43  1  0.91270000  0.25268000  0.33676000  0.3333
  Ni  Ni44  1  0.83300000  0.50389000  0.16285000  0.6666
  Sb  Sb45  1  0.83300000  0.50389000  0.16285000  0.3333
  Ni  Ni46  1  0.16700000  0.50389000  0.33715000  0.6666
  Sb  Sb47  1  0.16700000  0.50389000  0.33715000  0.3333
  Ni  Ni48  1  0.16700000  0.49611000  0.83715000  0.6666
  Sb  Sb49  1  0.16700000  0.49611000  0.83715000  0.3333
  Ni  Ni50  1  0.83300000  0.49611000  0.66285000  0.6666
  Sb  Sb51  1  0.83300000  0.49611000  0.66285000  0.3333
  Ni  Ni52  1  0.50000000  0.50000000  0.00000000  0.6666
  Sb  Sb53  1  0.50000000  0.50000000  0.00000000  0.3333
  Ni  Ni54  1  0.50000000  0.50000000  0.50000000  0.6666
  Sb  Sb55  1  0.50000000  0.50000000  0.50000000  0.3333
  Ni  Ni56  1  0.75000000  0.75000000  0.00000000  0.6666
  Sb  Sb57  1  0.75000000  0.75000000  0.00000000  0.3333
  Ni  Ni58  1  0.75000000  0.25000000  0.50000000  0.6666
  Sb  Sb59  1  0.75000000  0.25000000  0.50000000  0.3333
  O  O60  1  0.49190000  0.25307000  0.99104000  1.0
  O  O61  1  0.50810000  0.25307000  0.50896000  1.0
  O  O62  1  0.50810000  0.74693000  0.00896000  1.0
  O  O63  1  0.49190000  0.74693000  0.49104000  1.0
  O  O64  1  0.41981000  0.01582000  0.82666000  1.0
  O  O65  1  0.58019000  0.01582000  0.67334000  1.0
  O  O66  1  0.58019000  0.98418000  0.17334000  1.0
  O  O67  1  0.41981000  0.98418000  0.32666000  1.0
  O  O68  1  0.91067000  0.97945000  0.83747000  1.0
  O  O69  1  0.08933000  0.97945000  0.66253000  1.0
  O  O70  1  0.08933000  0.02055000  0.16253000  1.0
  O  O71  1  0.91067000  0.02055000  0.33747000  1.0
  O  O72  1  0.35153000  0.24538000  0.67522000  1.0
  O  O73  1  0.64847000  0.24538000  0.82478000  1.0
  O  O74  1  0.64847000  0.75462000  0.32478000  1.0
  O  O75  1  0.35153000  0.75462000  0.17522000  1.0
  O  O76  1  0.31921000  0.24551000  0.16638000  1.0
  O  O77  1  0.68079000  0.24551000  0.33362000  1.0
  O  O78  1  0.68079000  0.75449000  0.83362000  1.0
  O  O79  1  0.31921000  0.75449000  0.66638000  1.0
  O  O80  1  0.76014000  0.98536000  0.99200000  1.0
  O  O81  1  0.23986000  0.98536000  0.50800000  1.0
  O  O82  1  0.23986000  0.01464000  0.00800000  1.0
  O  O83  1  0.76014000  0.01464000  0.49200000  1.0
  O  O84  1  0.99190000  0.75307000  0.99104000  1.0
  O  O85  1  0.00810000  0.75307000  0.50896000  1.0
  O  O86  1  0.00810000  0.24693000  0.00896000  1.0
  O  O87  1  0.99190000  0.24693000  0.49104000  1.0
  O  O88  1  0.91981000  0.51582000  0.82666000  1.0
  O  O89  1  0.08019000  0.51582000  0.67334000  1.0
  O  O90  1  0.08019000  0.48418000  0.17334000  1.0
  O  O91  1  0.91981000  0.48418000  0.32666000  1.0
  O  O92  1  0.41067000  0.47945000  0.83747000  1.0
  O  O93  1  0.58933000  0.47945000  0.66253000  1.0
  O  O94  1  0.58933000  0.52055000  0.16253000  1.0
  O  O95  1  0.41067000  0.52055000  0.33747000  1.0
  O  O96  1  0.85153000  0.74538000  0.67522000  1.0
  O  O97  1  0.14847000  0.74538000  0.82478000  1.0
  O  O98  1  0.14847000  0.25462000  0.32478000  1.0
  O  O99  1  0.85153000  0.25462000  0.17522000  1.0
  O  O100  1  0.81921000  0.74551000  0.16638000  1.0
  O  O101  1  0.18079000  0.74551000  0.33362000  1.0
  O  O102  1  0.18079000  0.25449000  0.83362000  1.0
  O  O103  1  0.81921000  0.25449000  0.66638000  1.0
  O  O104  1  0.26014000  0.48536000  0.99200000  1.0
  O  O105  1  0.73986000  0.48536000  0.50800000  1.0
  O  O106  1  0.73986000  0.51464000  0.00800000  1.0
  O  O107  1  0.26014000  0.51464000  0.49200000  1.0
