# Supplementary material for: An autonomous laboratory for the accelerated synthesis of inorganic materials
Source: Nature. 2023 Nov 29;624(7990):86–91. doi: 10.1038/s41586-023-06734-w (PMC10700133; doi:10.1038/s41586-023-06734-w)
Supplement: Supplementary file 3 — This file contains the refined X-ray diffraction data from the successful syntheses performed by the A-Lab. The corresponding crystal structures used during refinement are also included in CIF format. [file 41586_2023_6734_MOESM3_ESM.zip › Automated_Refinement_Results/NaMnFe(PO4)2/NaMnFe(PO4)2.cif]

# generated using pymatgen
data_NaMnFe(PO4)2
_symmetry_space_group_name_H-M   'P 1'
_cell_length_a   9.24807000
_cell_length_b   9.24874000
_cell_length_c   12.04770000
_cell_angle_alpha   111.18650000
_cell_angle_beta   111.28880000
_cell_angle_gamma   85.94020000
_symmetry_Int_Tables_number   1
_chemical_formula_structural   NaMnFe(PO4)2
_chemical_formula_sum   'Na6 Mn6 Fe6 P12 O48'
_cell_volume   893.09295245
_cell_formula_units_Z   6
loop_
 _symmetry_equiv_pos_site_id
 _symmetry_equiv_pos_as_xyz
  1  'x, y, z'
loop_
 _atom_site_type_symbol
 _atom_site_label
 _atom_site_symmetry_multiplicity
 _atom_site_fract_x
 _atom_site_fract_y
 _atom_site_fract_z
 _atom_site_occupancy
  Na  Na0  1  0.88263000  0.85576000  0.36895000  1.0
  Na  Na1  1  0.11737000  0.14424000  0.63105000  1.0
  Na  Na2  1  0.75161000  0.74751000  0.74949000  1.0
  Na  Na3  1  0.24839000  0.25249000  0.25051000  1.0
  Na  Na4  1  0.00000000  0.00000000  0.00000000  1.0
  Na  Na5  1  0.50000000  0.50000000  0.50000000  1.0
  Mn  Mn6  1  0.88734000  0.36130000  0.12413000  1.0
  Mn  Mn7  1  0.11266000  0.63870000  0.87587000  1.0
  Mn  Mn8  1  0.77494000  0.08407000  0.65340000  1.0
  Mn  Mn9  1  0.22506000  0.91593000  0.34660000  1.0
  Mn  Mn10  1  0.60328000  0.13971000  0.37450000  1.0
  Mn  Mn11  1  0.39672000  0.86029000  0.62550000  1.0
  Fe  Fe12  1  0.83922000  0.52268000  0.40287000  1.0
  Fe  Fe13  1  0.16078000  0.47732000  0.59713000  1.0
  Fe  Fe14  1  0.71751000  0.40956000  0.84518000  1.0
  Fe  Fe15  1  0.28249000  0.59044000  0.15482000  1.0
  Fe  Fe16  1  0.65991000  0.96471000  0.09568000  1.0
  Fe  Fe17  1  0.34009000  0.03529000  0.90432000  1.0
  P  P18  1  0.95153000  0.17315000  0.32584000  1.0
  P  P19  1  0.04847000  0.82685000  0.67416000  1.0
  P  P20  1  0.92190000  0.70295000  0.06995000  1.0
  P  P21  1  0.07810000  0.29705000  0.93005000  1.0
  P  P22  1  0.84030000  0.41042000  0.62336000  1.0
  P  P23  1  0.15970000  0.58958000  0.37664000  1.0
  P  P24  1  0.66037000  0.08912000  0.87966000  1.0
  P  P25  1  0.33963000  0.91088000  0.12034000  1.0
  P  P26  1  0.58116000  0.78945000  0.42074000  1.0
  P  P27  1  0.41884000  0.21055000  0.57926000  1.0
  P  P28  1  0.54215000  0.32742000  0.17799000  1.0
  P  P29  1  0.45785000  0.67258000  0.82201000  1.0
  O  O30  1  0.98839000  0.18726000  0.21690000  1.0
  O  O31  1  0.01161000  0.81274000  0.78310000  1.0
  O  O32  1  0.97996000  0.55300000  0.31348000  1.0
  O  O33  1  0.02004000  0.44700000  0.68652000  1.0
  O  O34  1  0.97461000  0.33994000  0.43117000  1.0
  O  O35  1  0.02539000  0.66006000  0.56883000  1.0
  O  O36  1  0.94849000  0.93476000  0.61065000  1.0
  O  O37  1  0.05151000  0.06524000  0.38935000  1.0
  O  O38  1  0.93529000  0.73629000  0.95880000  1.0
  O  O39  1  0.06471000  0.26371000  0.04120000  1.0
  O  O40  1  0.91607000  0.27722000  0.82393000  1.0
  O  O41  1  0.08393000  0.72278000  0.17607000  1.0
  O  O42  1  0.85692000  0.53343000  0.02508000  1.0
  O  O43  1  0.14308000  0.46657000  0.97492000  1.0
  O  O44  1  0.81389000  0.81398000  0.12882000  1.0
  O  O45  1  0.18611000  0.18602000  0.87118000  1.0
  O  O46  1  0.80555000  0.23477000  0.55697000  1.0
  O  O47  1  0.19445000  0.76523000  0.44303000  1.0
  O  O48  1  0.77912000  0.11144000  0.27770000  1.0
  O  O49  1  0.22088000  0.88856000  0.72230000  1.0
  O  O50  1  0.76841000  0.48503000  0.72578000  1.0
  O  O51  1  0.23159000  0.51497000  0.27422000  1.0
  O  O52  1  0.76447000  0.49075000  0.52518000  1.0
  O  O53  1  0.23553000  0.50925000  0.47482000  1.0
  O  O54  1  0.73679000  0.02167000  0.98647000  1.0
  O  O55  1  0.26321000  0.97833000  0.01353000  1.0
  O  O56  1  0.72926000  0.00628000  0.77855000  1.0
  O  O57  1  0.27074000  0.99372000  0.22145000  1.0
  O  O58  1  0.71442000  0.38603000  0.22190000  1.0
  O  O59  1  0.28558000  0.61397000  0.77810000  1.0
  O  O60  1  0.70465000  0.68638000  0.37788000  1.0
  O  O61  1  0.29535000  0.31362000  0.62212000  1.0
  O  O62  1  0.70099000  0.26615000  0.93931000  1.0
  O  O63  1  0.29901000  0.73385000  0.06069000  1.0
  O  O64  1  0.63578000  0.95783000  0.45444000  1.0
  O  O65  1  0.36422000  0.04217000  0.54556000  1.0
  O  O66  1  0.57858000  0.24614000  0.69019000  1.0
  O  O67  1  0.42142000  0.75386000  0.30981000  1.0
  O  O68  1  0.56567000  0.55980000  0.87265000  1.0
  O  O69  1  0.43433000  0.44020000  0.12735000  1.0
  O  O70  1  0.56295000  0.76403000  0.53329000  1.0
  O  O71  1  0.43705000  0.23597000  0.46671000  1.0
  O  O72  1  0.51827000  0.94662000  0.18200000  1.0
  O  O73  1  0.48173000  0.05338000  0.81800000  1.0
  O  O74  1  0.51588000  0.16531000  0.06904000  1.0
  O  O75  1  0.48412000  0.83469000  0.93096000  1.0
  O  O76  1  0.51308000  0.31038000  0.28973000  1.0
  O  O77  1  0.48692000  0.68962000  0.71027000  1.0
