# Supplementary material for: An autonomous laboratory for the accelerated synthesis of inorganic materials
Source: Nature. 2023 Nov 29;624(7990):86–91. doi: 10.1038/s41586-023-06734-w (PMC10700133; doi:10.1038/s41586-023-06734-w)
Supplement: Supplementary file 3 — This file contains the refined X-ray diffraction data from the successful syntheses performed by the A-Lab. The corresponding crystal structures used during refinement are also included in CIF format. [file 41586_2023_6734_MOESM3_ESM.zip › Automated_Refinement_Results/KBaPrWO6/KBaPrWO6.cif]

# generated using pymatgen
data_KBaPrWO6
_symmetry_space_group_name_H-M   'P 1'
_cell_length_a   8.52517000
_cell_length_b   8.52517000
_cell_length_c   8.52517000
_cell_angle_alpha   90.00000000
_cell_angle_beta   90.00000000
_cell_angle_gamma   90.00000000
_symmetry_Int_Tables_number   1
_chemical_formula_structural   KBaPrWO6
_chemical_formula_sum   'K4 Ba4 Pr4 W4 O24'
_cell_volume   619.59676843
_cell_formula_units_Z   4
loop_
 _symmetry_equiv_pos_site_id
 _symmetry_equiv_pos_as_xyz
  1  'x, y, z'
loop_
 _atom_site_type_symbol
 _atom_site_label
 _atom_site_symmetry_multiplicity
 _atom_site_fract_x
 _atom_site_fract_y
 _atom_site_fract_z
 _atom_site_occupancy
  K  K0  1  0.25000000  0.75000000  0.25000000  1.0
  K  K1  1  0.25000000  0.25000000  0.75000000  1.0
  K  K2  1  0.75000000  0.75000000  0.75000000  1.0
  K  K3  1  0.75000000  0.25000000  0.25000000  1.0
  Ba  Ba4  1  0.75000000  0.75000000  0.25000000  1.0
  Ba  Ba5  1  0.75000000  0.25000000  0.75000000  1.0
  Ba  Ba6  1  0.25000000  0.75000000  0.75000000  1.0
  Ba  Ba7  1  0.25000000  0.25000000  0.25000000  1.0
  Pr  Pr8  1  0.00000000  0.00000000  0.00000000  1.0
  Pr  Pr9  1  0.00000000  0.50000000  0.50000000  1.0
  Pr  Pr10  1  0.50000000  0.00000000  0.50000000  1.0
  Pr  Pr11  1  0.50000000  0.50000000  0.00000000  1.0
  W  W12  1  0.00000000  0.50000000  0.00000000  1.0
  W  W13  1  0.00000000  0.00000000  0.50000000  1.0
  W  W14  1  0.50000000  0.50000000  0.50000000  1.0
  W  W15  1  0.50000000  0.00000000  0.00000000  1.0
  O  O16  1  0.00000000  0.00000000  0.27348000  1.0
  O  O17  1  0.77348000  0.50000000  0.00000000  1.0
  O  O18  1  0.00000000  0.27348000  0.00000000  1.0
  O  O19  1  0.00000000  0.50000000  0.22652000  1.0
  O  O20  1  0.22652000  0.50000000  0.00000000  1.0
  O  O21  1  0.00000000  0.72652000  0.00000000  1.0
  O  O22  1  0.00000000  0.50000000  0.77348000  1.0
  O  O23  1  0.77348000  0.00000000  0.50000000  1.0
  O  O24  1  0.00000000  0.77348000  0.50000000  1.0
  O  O25  1  0.00000000  0.00000000  0.72652000  1.0
  O  O26  1  0.22652000  0.00000000  0.50000000  1.0
  O  O27  1  0.00000000  0.22652000  0.50000000  1.0
  O  O28  1  0.50000000  0.00000000  0.77348000  1.0
  O  O29  1  0.27348000  0.50000000  0.50000000  1.0
  O  O30  1  0.50000000  0.27348000  0.50000000  1.0
  O  O31  1  0.50000000  0.50000000  0.72652000  1.0
  O  O32  1  0.72652000  0.50000000  0.50000000  1.0
  O  O33  1  0.50000000  0.72652000  0.50000000  1.0
  O  O34  1  0.50000000  0.50000000  0.27348000  1.0
  O  O35  1  0.27348000  0.00000000  0.00000000  1.0
  O  O36  1  0.50000000  0.77348000  0.00000000  1.0
  O  O37  1  0.50000000  0.00000000  0.22652000  1.0
  O  O38  1  0.72652000  0.00000000  0.00000000  1.0
  O  O39  1  0.50000000  0.22652000  0.00000000  1.0
