# Supplementary material for: An autonomous laboratory for the accelerated synthesis of inorganic materials
Source: Nature. 2023 Nov 29;624(7990):86–91. doi: 10.1038/s41586-023-06734-w (PMC10700133; doi:10.1038/s41586-023-06734-w)
Supplement: Supplementary file 3 — This file contains the refined X-ray diffraction data from the successful syntheses performed by the A-Lab. The corresponding crystal structures used during refinement are also included in CIF format. [file 41586_2023_6734_MOESM3_ESM.zip › Automated_Refinement_Results/K4TiSn3(PO5)4/K4TiSn3(PO5)4.cif]

# generated using pymatgen
data_K4TiSn3(PO5)4
_symmetry_space_group_name_H-M   'P 1'
_cell_length_a   6.49940000
_cell_length_b   10.68830000
_cell_length_c   13.06040000
_cell_angle_alpha   90.00000000
_cell_angle_beta   90.05730000
_cell_angle_gamma   90.00000000
_symmetry_Int_Tables_number   1
_chemical_formula_structural   K4TiSn3(PO5)4
_chemical_formula_sum   'K8 Ti2 Sn6 P8 O40'
_cell_volume   907.27336679
_cell_formula_units_Z   2
loop_
 _symmetry_equiv_pos_site_id
 _symmetry_equiv_pos_as_xyz
  1  'x, y, z'
loop_
 _atom_site_type_symbol
 _atom_site_label
 _atom_site_symmetry_multiplicity
 _atom_site_fract_x
 _atom_site_fract_y
 _atom_site_fract_z
 _atom_site_occupancy
  K  K0  1  0.80469000  0.43911000  0.39004000  1.0
  K  K1  1  0.19531000  0.93911000  0.60996000  1.0
  K  K2  1  0.77738000  0.19714000  0.62543000  1.0
  K  K3  1  0.22262000  0.69714000  0.37457000  1.0
  K  K4  1  0.72337000  0.19779000  0.12120000  1.0
  K  K5  1  0.27663000  0.69779000  0.87880000  1.0
  K  K6  1  0.69718000  0.44002000  0.89447000  1.0
  K  K7  1  0.30282000  0.94002000  0.10553000  1.0
  Ti  Ti8  1  0.99750000  0.00094000  0.86938000  1.0
  Ti  Ti9  1  0.00250000  0.50094000  0.13062000  1.0
  Sn  Sn10  1  0.75221000  0.75064000  0.74969000  1.0
  Sn  Sn11  1  0.24779000  0.25064000  0.25031000  1.0
  Sn  Sn12  1  0.74295000  0.75103000  0.24528000  1.0
  Sn  Sn13  1  0.25705000  0.25103000  0.75472000  1.0
  Sn  Sn14  1  0.50155000  0.00070000  0.37265000  1.0
  Sn  Sn15  1  0.49845000  0.50070000  0.62735000  1.0
  P  P16  1  0.99789000  0.99843000  0.32351000  1.0
  P  P17  1  0.00211000  0.49843000  0.67649000  1.0
  P  P18  1  0.84490000  0.75020000  0.00047000  1.0
  P  P19  1  0.15510000  0.25020000  0.99953000  1.0
  P  P20  1  0.66130000  0.75033000  0.50026000  1.0
  P  P21  1  0.33870000  0.25033000  0.49974000  1.0
  P  P22  1  0.50210000  0.99819000  0.82300000  1.0
  P  P23  1  0.49790000  0.49819000  0.17700000  1.0
  O  O24  1  0.98788000  0.86139000  0.98408000  1.0
  O  O25  1  0.01212000  0.36139000  0.01592000  1.0
  O  O26  1  0.97424000  0.63235000  0.01661000  1.0
  O  O27  1  0.02576000  0.13235000  0.98339000  1.0
  O  O28  1  0.97391000  0.87440000  0.77711000  1.0
  O  O29  1  0.02609000  0.37440000  0.22289000  1.0
  O  O30  1  0.97214000  0.88481000  0.25328000  1.0
  O  O31  1  0.02786000  0.38481000  0.74672000  1.0
  O  O32  1  0.97145000  0.60920000  0.74893000  1.0
  O  O33  1  0.02855000  0.10920000  0.25107000  1.0
  O  O34  1  0.95848000  0.61876000  0.22684000  1.0
  O  O35  1  0.04152000  0.11876000  0.77316000  1.0
  O  O36  1  0.81797000  0.47489000  0.60598000  1.0
  O  O37  1  0.18203000  0.97489000  0.39402000  1.0
  O  O38  1  0.81487000  0.02178000  0.39355000  1.0
  O  O39  1  0.18513000  0.52178000  0.60645000  1.0
  O  O40  1  0.80189000  0.77330000  0.59197000  1.0
  O  O41  1  0.19811000  0.27330000  0.40803000  1.0
  O  O42  1  0.79870000  0.72927000  0.40685000  1.0
  O  O43  1  0.20130000  0.22927000  0.59315000  1.0
  O  O44  1  0.70333000  0.72767000  0.90765000  1.0
  O  O45  1  0.29667000  0.22767000  0.09235000  1.0
  O  O46  1  0.69891000  0.77520000  0.09061000  1.0
  O  O47  1  0.30109000  0.27520000  0.90939000  1.0
  O  O48  1  0.69489000  0.01900000  0.88732000  1.0
  O  O49  1  0.30511000  0.51900000  0.11268000  1.0
  O  O50  1  0.68626000  0.47723000  0.10965000  1.0
  O  O51  1  0.31374000  0.97723000  0.89035000  1.0
  O  O52  1  0.53119000  0.62615000  0.73590000  1.0
  O  O53  1  0.46881000  0.12615000  0.26410000  1.0
  O  O54  1  0.52874000  0.60874000  0.25018000  1.0
  O  O55  1  0.47126000  0.10874000  0.74982000  1.0
  O  O56  1  0.52611000  0.88517000  0.75151000  1.0
  O  O57  1  0.47389000  0.38517000  0.24849000  1.0
  O  O58  1  0.52478000  0.63345000  0.51228000  1.0
  O  O59  1  0.47522000  0.13345000  0.48772000  1.0
  O  O60  1  0.51283000  0.86112000  0.48682000  1.0
  O  O61  1  0.48717000  0.36112000  0.51318000  1.0
  O  O62  1  0.51150000  0.86396000  0.27102000  1.0
  O  O63  1  0.48850000  0.36396000  0.72898000  1.0
