# Supplementary material for: An autonomous laboratory for the accelerated synthesis of inorganic materials
Source: Nature. 2023 Nov 29;624(7990):86–91. doi: 10.1038/s41586-023-06734-w (PMC10700133; doi:10.1038/s41586-023-06734-w)
Supplement: Supplementary file 3 — This file contains the refined X-ray diffraction data from the successful syntheses performed by the A-Lab. The corresponding crystal structures used during refinement are also included in CIF format. [file 41586_2023_6734_MOESM3_ESM.zip › Automated_Refinement_Results/KMn3O6/KMn3O6.cif]

 
######################################################################
data_Potassium_manganate_(1.0/3.0)
_gsas_GSASII_version  5356

# phase info for Potassium manganate (1.0/3.0) follows
_pd_phase_name  "Potassium manganate (1.0/3.0)"
_cell_measurement_temperature  ?
_cell_length_a  14.270(22)
_cell_length_b  2.8429(6)
_cell_length_c  9.542(10)
_cell_angle_alpha  90
_cell_angle_beta   127.116(22)
_cell_angle_gamma  90
_cell_volume  308.70(11)
_exptl_crystal_density_diffrn  3.2265
_symmetry_cell_setting  monoclinic
_symmetry_space_group_name_H-M  "C 2/m"
loop_
    _space_group_symop_id
    _space_group_symop_operation_xyz
     1  x,y,z
     2  -x,y,-z
     3  -x,-y,-z
     4  x,-y,z
     5  1/2+x,1/2+y,z
     6  1/2-x,1/2+y,-z
     7  1/2-x,1/2-y,-z
     8  1/2+x,1/2-y,z

# ATOMIC COORDINATES AND DISPLACEMENT PARAMETERS
loop_ 
   _atom_site_label
   _atom_site_type_symbol
   _atom_site_fract_x
   _atom_site_fract_y
   _atom_site_fract_z
   _atom_site_occupancy
   _atom_site_adp_type
   _atom_site_U_iso_or_equiv
   _atom_site_site_symmetry_multiplicity
K1     K1+  -0.07720    0.50000     0.33730     0.5000     Uani 0.0439     4   
Mn1    Mn4+ -0.17584    0.50000     0.66391     1.0000     Uani 0.0109     4   
Mn2    Mn4+ 0.00000     0.00000     0.00000     1.0000     Uani 0.0118     2   
O1     O2-  -0.33710    0.50000     0.46180     1.0000     Uani 0.0109     4   
O2     O2-  0.19270     0.00000     0.22380     1.0000     Uani 0.0114     4   
O3     O2-  0.01110     0.50000     0.14460     1.0000     Uani 0.0115     4   

loop_
   _atom_site_aniso_label
   _atom_site_aniso_U_11
   _atom_site_aniso_U_22
   _atom_site_aniso_U_33
   _atom_site_aniso_U_12
   _atom_site_aniso_U_13
   _atom_site_aniso_U_23
K1     0.0414      0.0453      0.0561      0.0000      0.0352      0.0000      
Mn1    0.0123      0.0063      0.0088      0.0000      0.0036      0.0000      
Mn2    0.0155      0.0050      0.0101      0.0000      0.0052      0.0000      
O1     0.0134      0.0094      0.0063      0.0000      0.0041      0.0000      
O2     0.0166      0.0072      0.0088      0.0000      0.0068      0.0000      
O3     0.0133      0.0079      0.0110      0.0000      0.0061      0.0000      

loop_  _atom_type_symbol _atom_type_number_in_cell
  K+1     2
  Mn+4    6
  O-2     12

# Note that Z affects _cell_formula_sum and _weight
_cell_formula_units_Z  2
_chemical_formula_sum  "K Mn3 O6"
_chemical_formula_weight  299.91
