# Supplementary material for: An autonomous laboratory for the accelerated synthesis of inorganic materials
Source: Nature. 2023 Nov 29;624(7990):86–91. doi: 10.1038/s41586-023-06734-w (PMC10700133; doi:10.1038/s41586-023-06734-w)
Supplement: Supplementary file 3 — This file contains the refined X-ray diffraction data from the successful syntheses performed by the A-Lab. The corresponding crystal structures used during refinement are also included in CIF format. [file 41586_2023_6734_MOESM3_ESM.zip › Automated_Refinement_Results/MgV4Cu3O14/MgV4Cu3O14.cif]

# generated using pymatgen
data_MgV4Cu3O14
_symmetry_space_group_name_H-M   'P 1'
_cell_length_a   5.56066000
_cell_length_b   5.57685000
_cell_length_c   10.11660000
_cell_angle_alpha   104.01900000
_cell_angle_beta   103.90300000
_cell_angle_gamma   93.12100000
_symmetry_Int_Tables_number   1
_chemical_formula_structural   MgV4Cu3O14
_chemical_formula_sum   'Mg1 V4 Cu3 O14'
_cell_volume   293.34291722
_cell_formula_units_Z   1
loop_
 _symmetry_equiv_pos_site_id
 _symmetry_equiv_pos_as_xyz
  1  'x, y, z'
loop_
 _atom_site_type_symbol
 _atom_site_label
 _atom_site_symmetry_multiplicity
 _atom_site_fract_x
 _atom_site_fract_y
 _atom_site_fract_z
 _atom_site_occupancy
  Mg  Mg0  1  0.91143000  0.76199000  0.02244000  1.0
  V  V1  1  0.05016000  0.49693000  0.71201000  1.0
  V  V2  1  0.49313000  0.04879000  0.21203000  1.0
  V  V3  1  0.49861000  0.95300000  0.78612000  1.0
  V  V4  1  0.95163000  0.49696000  0.28850000  1.0
  Cu  Cu5  1  0.11554000  0.26496000  0.98553000  1.0
  Cu  Cu6  1  0.26853000  0.12303000  0.48765000  1.0
  Cu  Cu7  1  0.73679000  0.87690000  0.51349000  1.0
  O  O8  1  0.02564000  0.51046000  0.13233000  1.0
  O  O9  1  0.03889000  0.21026000  0.60209000  1.0
  O  O10  1  0.14766000  0.32961000  0.37057000  1.0
  O  O11  1  0.19965000  0.02760000  0.10057000  1.0
  O  O12  1  0.32992000  0.14962000  0.86915000  1.0
  O  O13  1  0.35662000  0.64593000  0.75198000  1.0
  O  O14  1  0.48874000  0.98325000  0.37184000  1.0
  O  O15  1  0.51082000  0.01442000  0.62477000  1.0
  O  O16  1  0.64169000  0.35016000  0.24837000  1.0
  O  O17  1  0.65755000  0.84913000  0.13108000  1.0
  O  O18  1  0.78431000  0.97288000  0.89265000  1.0
  O  O19  1  0.85294000  0.66482000  0.63055000  1.0
  O  O20  1  0.96112000  0.78510000  0.39589000  1.0
  O  O21  1  0.97864000  0.48420000  0.87035000  1.0
