# Supplementary material for: An autonomous laboratory for the accelerated synthesis of inorganic materials
Source: Nature. 2023 Nov 29;624(7990):86–91. doi: 10.1038/s41586-023-06734-w (PMC10700133; doi:10.1038/s41586-023-06734-w)
Supplement: Supplementary file 3 — This file contains the refined X-ray diffraction data from the successful syntheses performed by the A-Lab. The corresponding crystal structures used during refinement are also included in CIF format. [file 41586_2023_6734_MOESM3_ESM.zip › Automated_Refinement_Results/CaNi(PO3)4/CaNi(PO3)4.cif]

# generated using pymatgen
data_CaNi(PO3)4
_symmetry_space_group_name_H-M   'P 1'
_cell_length_a   12.05980000
_cell_length_b   8.68552000
_cell_length_c   9.78170000
_cell_angle_alpha   90.00000000
_cell_angle_beta   117.95900000
_cell_angle_gamma   90.00000000
_symmetry_Int_Tables_number   1
_chemical_formula_structural   CaNi(PO3)4
_chemical_formula_sum   'Ca4 Ni4 P16 O48'
_cell_volume   905.00357622
_cell_formula_units_Z   4
loop_
 _symmetry_equiv_pos_site_id
 _symmetry_equiv_pos_as_xyz
  1  'x, y, z'
loop_
 _atom_site_type_symbol
 _atom_site_label
 _atom_site_symmetry_multiplicity
 _atom_site_fract_x
 _atom_site_fract_y
 _atom_site_fract_z
 _atom_site_occupancy
  Ca  Ca0  1  0.50000000  0.45287000  0.25000000  1.0
  Ca  Ca1  1  0.00000000  0.04713000  0.75000000  1.0
  Ca  Ca2  1  0.00000000  0.95287000  0.25000000  1.0
  Ca  Ca3  1  0.50000000  0.54713000  0.75000000  1.0
  Ni  Ni4  1  0.25000000  0.25000000  0.00000000  1.0
  Ni  Ni5  1  0.75000000  0.25000000  0.50000000  1.0
  Ni  Ni6  1  0.75000000  0.75000000  0.00000000  1.0
  Ni  Ni7  1  0.25000000  0.75000000  0.50000000  1.0
  P  P8  1  0.49676000  0.22362000  0.52553000  1.0
  P  P9  1  0.00324000  0.72362000  0.97447000  1.0
  P  P10  1  0.00324000  0.27638000  0.47447000  1.0
  P  P11  1  0.49676000  0.77638000  0.02553000  1.0
  P  P12  1  0.31138000  0.00822000  0.30553000  1.0
  P  P13  1  0.68862000  0.00822000  0.19447000  1.0
  P  P14  1  0.18862000  0.49178000  0.69447000  1.0
  P  P15  1  0.81138000  0.49178000  0.80553000  1.0
  P  P16  1  0.99676000  0.72362000  0.52553000  1.0
  P  P17  1  0.50324000  0.22362000  0.97447000  1.0
  P  P18  1  0.50324000  0.77638000  0.47447000  1.0
  P  P19  1  0.99676000  0.27638000  0.02553000  1.0
  P  P20  1  0.81138000  0.50822000  0.30553000  1.0
  P  P21  1  0.18862000  0.50822000  0.19447000  1.0
  P  P22  1  0.68862000  0.99178000  0.69447000  1.0
  P  P23  1  0.31138000  0.99178000  0.80553000  1.0
  O  O24  1  0.46991000  0.36188000  0.58960000  1.0
  O  O25  1  0.03009000  0.86188000  0.91040000  1.0
  O  O26  1  0.03009000  0.13812000  0.41040000  1.0
  O  O27  1  0.46991000  0.63812000  0.08960000  1.0
  O  O28  1  0.43847000  0.24530000  0.07090000  1.0
  O  O29  1  0.56153000  0.24530000  0.42910000  1.0
  O  O30  1  0.06153000  0.25470000  0.92910000  1.0
  O  O31  1  0.93847000  0.25470000  0.57090000  1.0
  O  O32  1  0.92802000  0.60248000  0.84322000  1.0
  O  O33  1  0.57198000  0.10248000  0.65678000  1.0
  O  O34  1  0.57198000  0.89752000  0.15678000  1.0
  O  O35  1  0.92802000  0.39752000  0.34322000  1.0
  O  O36  1  0.36717000  0.13757000  0.43319000  1.0
  O  O37  1  0.63283000  0.13757000  0.06681000  1.0
  O  O38  1  0.13283000  0.36243000  0.56681000  1.0
  O  O39  1  0.86717000  0.36243000  0.93319000  1.0
  O  O40  1  0.78306000  0.91980000  0.16560000  1.0
  O  O41  1  0.71694000  0.41980000  0.33440000  1.0
  O  O42  1  0.71694000  0.58020000  0.83440000  1.0
  O  O43  1  0.78306000  0.08020000  0.66560000  1.0
  O  O44  1  0.27069000  0.07743000  0.15613000  1.0
  O  O45  1  0.72931000  0.07743000  0.34387000  1.0
  O  O46  1  0.22931000  0.42257000  0.84387000  1.0
  O  O47  1  0.77069000  0.42257000  0.65613000  1.0
  O  O48  1  0.96991000  0.86188000  0.58960000  1.0
  O  O49  1  0.53009000  0.36188000  0.91040000  1.0
  O  O50  1  0.53009000  0.63812000  0.41040000  1.0
  O  O51  1  0.96991000  0.13812000  0.08960000  1.0
  O  O52  1  0.93847000  0.74530000  0.07090000  1.0
  O  O53  1  0.06153000  0.74530000  0.42910000  1.0
  O  O54  1  0.56153000  0.75470000  0.92910000  1.0
  O  O55  1  0.43847000  0.75470000  0.57090000  1.0
  O  O56  1  0.42802000  0.10248000  0.84322000  1.0
  O  O57  1  0.07198000  0.60248000  0.65678000  1.0
  O  O58  1  0.07198000  0.39752000  0.15678000  1.0
  O  O59  1  0.42802000  0.89752000  0.34322000  1.0
  O  O60  1  0.86717000  0.63757000  0.43319000  1.0
  O  O61  1  0.13283000  0.63757000  0.06681000  1.0
  O  O62  1  0.63283000  0.86243000  0.56681000  1.0
  O  O63  1  0.36717000  0.86243000  0.93319000  1.0
  O  O64  1  0.28306000  0.41980000  0.16560000  1.0
  O  O65  1  0.21694000  0.91980000  0.33440000  1.0
  O  O66  1  0.21694000  0.08020000  0.83440000  1.0
  O  O67  1  0.28306000  0.58020000  0.66560000  1.0
  O  O68  1  0.77069000  0.57743000  0.15613000  1.0
  O  O69  1  0.22931000  0.57743000  0.34387000  1.0
  O  O70  1  0.72931000  0.92257000  0.84387000  1.0
  O  O71  1  0.27069000  0.92257000  0.65613000  1.0
