# Supplementary material for: An autonomous laboratory for the accelerated synthesis of inorganic materials
Source: Nature. 2023 Nov 29;624(7990):86–91. doi: 10.1038/s41586-023-06734-w (PMC10700133; doi:10.1038/s41586-023-06734-w)
Supplement: Supplementary file 3 — This file contains the refined X-ray diffraction data from the successful syntheses performed by the A-Lab. The corresponding crystal structures used during refinement are also included in CIF format. [file 41586_2023_6734_MOESM3_ESM.zip › Automated_Refinement_Results/Sn2Sb2Pb4O13/Sn2Sb2Pb4O13.cif]

# generated using pymatgen
data_Sn2Sb2Pb4O13
_symmetry_space_group_name_H-M   'P 1'
_cell_length_a   7.47342000
_cell_length_b   7.54088000
_cell_length_c   10.56510000
_cell_angle_alpha   90.00000000
_cell_angle_beta   90.00000000
_cell_angle_gamma   90.00000000
_symmetry_Int_Tables_number   1
_chemical_formula_structural   Sn2Sb2Pb4O13
_chemical_formula_sum   'Sn4 Sb4 Pb8 O26'
_cell_volume   595.40850204
_cell_formula_units_Z   2
loop_
 _symmetry_equiv_pos_site_id
 _symmetry_equiv_pos_as_xyz
  1  'x, y, z'
loop_
 _atom_site_type_symbol
 _atom_site_label
 _atom_site_symmetry_multiplicity
 _atom_site_fract_x
 _atom_site_fract_y
 _atom_site_fract_z
 _atom_site_occupancy
  Sn  Sn0  1  0.24955000  0.50000000  0.74977000  1.0
  Sn  Sn1  1  0.75045000  0.50000000  0.74977000  1.0
  Sn  Sn2  1  0.74955000  0.00000000  0.24977000  1.0
  Sn  Sn3  1  0.25045000  0.00000000  0.24977000  1.0
  Sb  Sb4  1  0.50000000  0.75038000  0.00013000  1.0
  Sb  Sb5  1  0.50000000  0.24962000  0.00013000  1.0
  Sb  Sb6  1  0.00000000  0.25038000  0.50013000  1.0
  Sb  Sb7  1  0.00000000  0.74962000  0.50013000  1.0
  Pb  Pb8  1  0.00000000  0.25090000  0.00101000  1.0
  Pb  Pb9  1  0.00000000  0.74910000  0.00101000  1.0
  Pb  Pb10  1  0.24820000  0.50000000  0.24968000  1.0
  Pb  Pb11  1  0.75180000  0.50000000  0.24968000  1.0
  Pb  Pb12  1  0.50000000  0.75090000  0.50101000  1.0
  Pb  Pb13  1  0.50000000  0.24910000  0.50101000  1.0
  Pb  Pb14  1  0.74820000  0.00000000  0.74968000  1.0
  Pb  Pb15  1  0.25180000  0.00000000  0.74968000  1.0
  O  O16  1  0.69324000  0.79715000  0.12342000  1.0
  O  O17  1  0.30676000  0.79715000  0.12342000  1.0
  O  O18  1  0.69324000  0.20285000  0.12342000  1.0
  O  O19  1  0.30676000  0.20285000  0.12342000  1.0
  O  O20  1  0.69528000  0.70494000  0.87681000  1.0
  O  O21  1  0.30472000  0.70494000  0.87681000  1.0
  O  O22  1  0.69528000  0.29506000  0.87681000  1.0
  O  O23  1  0.30472000  0.29506000  0.87681000  1.0
  O  O24  1  0.50000000  0.50000000  0.66960000  1.0
  O  O25  1  0.50000000  0.50000000  0.06959000  1.0
  O  O26  1  0.50000000  0.50000000  0.37323000  1.0
  O  O27  1  0.00000000  0.50000000  0.43233000  1.0
  O  O28  1  0.00000000  0.50000000  0.82814000  1.0
  O  O29  1  0.19324000  0.29715000  0.62342000  1.0
  O  O30  1  0.80676000  0.29715000  0.62342000  1.0
  O  O31  1  0.19324000  0.70285000  0.62342000  1.0
  O  O32  1  0.80676000  0.70285000  0.62342000  1.0
  O  O33  1  0.19528000  0.20494000  0.37681000  1.0
  O  O34  1  0.80472000  0.20494000  0.37681000  1.0
  O  O35  1  0.19528000  0.79506000  0.37681000  1.0
  O  O36  1  0.80472000  0.79506000  0.37681000  1.0
  O  O37  1  0.00000000  0.00000000  0.16960000  1.0
  O  O38  1  0.00000000  0.00000000  0.56959000  1.0
  O  O39  1  0.00000000  0.00000000  0.87323000  1.0
  O  O40  1  0.50000000  0.00000000  0.93233000  1.0
  O  O41  1  0.50000000  0.00000000  0.32814000  1.0
