# Supplementary material for: An autonomous laboratory for the accelerated synthesis of inorganic materials
Source: Nature. 2023 Nov 29;624(7990):86–91. doi: 10.1038/s41586-023-06734-w (PMC10700133; doi:10.1038/s41586-023-06734-w)
Supplement: Supplementary file 3 — This file contains the refined X-ray diffraction data from the successful syntheses performed by the A-Lab. The corresponding crystal structures used during refinement are also included in CIF format. [file 41586_2023_6734_MOESM3_ESM.zip › Automated_Refinement_Results/K2TiCr(PO4)3/K2TiCr(PO4)3.cif]

# generated using pymatgen
data_K2TiCr(PO4)3
_symmetry_space_group_name_H-M   'P 1'
_cell_length_a   9.79232000
_cell_length_b   9.79232000
_cell_length_c   9.79232000
_cell_angle_alpha   90.00000000
_cell_angle_beta   90.00000000
_cell_angle_gamma   90.00000000
_symmetry_Int_Tables_number   1
_chemical_formula_structural   K2TiCr(PO4)3
_chemical_formula_sum   'K8 Ti4 Cr4 P12 O48'
_cell_volume   938.98097203
_cell_formula_units_Z   4
loop_
 _symmetry_equiv_pos_site_id
 _symmetry_equiv_pos_as_xyz
  1  'x, y, z'
loop_
 _atom_site_type_symbol
 _atom_site_label
 _atom_site_symmetry_multiplicity
 _atom_site_fract_x
 _atom_site_fract_y
 _atom_site_fract_z
 _atom_site_occupancy
  K  K0  1  0.04380000  0.54380000  0.95620000  1.0
  K  K1  1  0.95620000  0.04380000  0.54380000  1.0
  K  K2  1  0.54380000  0.95620000  0.04380000  1.0
  K  K3  1  0.45620000  0.45620000  0.45620000  1.0
  K  K4  1  0.18342000  0.81658000  0.31658000  1.0
  K  K5  1  0.31658000  0.18342000  0.81658000  1.0
  K  K6  1  0.81658000  0.31658000  0.18342000  1.0
  K  K7  1  0.68342000  0.68342000  0.68342000  1.0
  Ti  Ti8  1  0.16379000  0.16379000  0.16379000  1.0
  Ti  Ti9  1  0.66379000  0.33621000  0.83621000  1.0
  Ti  Ti10  1  0.83621000  0.66379000  0.33621000  1.0
  Ti  Ti11  1  0.33621000  0.83621000  0.66379000  1.0
  Cr  Cr12  1  0.10521000  0.39479000  0.60521000  1.0
  Cr  Cr13  1  0.60521000  0.10521000  0.39479000  1.0
  Cr  Cr14  1  0.39479000  0.60521000  0.10521000  1.0
  Cr  Cr15  1  0.89479000  0.89479000  0.89479000  1.0
  P  P16  1  0.02243000  0.70707000  0.62469000  1.0
  P  P17  1  0.62469000  0.02243000  0.70707000  1.0
  P  P18  1  0.70707000  0.62469000  0.02243000  1.0
  P  P19  1  0.52243000  0.79293000  0.37531000  1.0
  P  P20  1  0.37531000  0.52243000  0.79293000  1.0
  P  P21  1  0.79293000  0.37531000  0.52243000  1.0
  P  P22  1  0.87531000  0.97757000  0.20707000  1.0
  P  P23  1  0.20707000  0.87531000  0.97757000  1.0
  P  P24  1  0.29293000  0.12469000  0.47757000  1.0
  P  P25  1  0.47757000  0.29293000  0.12469000  1.0
  P  P26  1  0.12469000  0.47757000  0.29293000  1.0
  P  P27  1  0.97757000  0.20707000  0.87531000  1.0
  O  O28  1  0.01237000  0.05117000  0.22788000  1.0
  O  O29  1  0.22788000  0.01237000  0.05117000  1.0
  O  O30  1  0.05117000  0.22788000  0.01237000  1.0
  O  O31  1  0.51237000  0.44883000  0.77212000  1.0
  O  O32  1  0.77212000  0.51237000  0.44883000  1.0
  O  O33  1  0.44883000  0.77212000  0.51237000  1.0
  O  O34  1  0.27212000  0.98763000  0.55117000  1.0
  O  O35  1  0.55117000  0.27212000  0.98763000  1.0
  O  O36  1  0.94883000  0.72788000  0.48763000  1.0
  O  O37  1  0.48763000  0.94883000  0.72788000  1.0
  O  O38  1  0.72788000  0.48763000  0.94883000  1.0
  O  O39  1  0.98763000  0.55117000  0.27212000  1.0
  O  O40  1  0.01293000  0.55999000  0.67262000  1.0
  O  O41  1  0.67262000  0.01293000  0.55999000  1.0
  O  O42  1  0.55999000  0.67262000  0.01293000  1.0
  O  O43  1  0.51293000  0.94001000  0.32738000  1.0
  O  O44  1  0.32738000  0.51293000  0.94001000  1.0
  O  O45  1  0.94001000  0.32738000  0.51293000  1.0
  O  O46  1  0.82738000  0.98707000  0.05999000  1.0
  O  O47  1  0.05999000  0.82738000  0.98707000  1.0
  O  O48  1  0.44001000  0.17262000  0.48707000  1.0
  O  O49  1  0.48707000  0.44001000  0.17262000  1.0
  O  O50  1  0.17262000  0.48707000  0.44001000  1.0
  O  O51  1  0.98707000  0.05999000  0.82738000  1.0
  O  O52  1  0.04831000  0.29949000  0.77509000  1.0
  O  O53  1  0.77509000  0.04831000  0.29949000  1.0
  O  O54  1  0.29949000  0.77509000  0.04831000  1.0
  O  O55  1  0.54831000  0.20051000  0.22491000  1.0
  O  O56  1  0.22491000  0.54831000  0.20051000  1.0
  O  O57  1  0.20051000  0.22491000  0.54831000  1.0
  O  O58  1  0.72491000  0.95169000  0.79949000  1.0
  O  O59  1  0.79949000  0.72491000  0.95169000  1.0
  O  O60  1  0.70051000  0.27509000  0.45169000  1.0
  O  O61  1  0.45169000  0.70051000  0.27509000  1.0
  O  O62  1  0.27509000  0.45169000  0.70051000  1.0
  O  O63  1  0.95169000  0.79949000  0.72491000  1.0
  O  O64  1  0.10240000  0.32836000  0.25104000  1.0
  O  O65  1  0.25104000  0.10240000  0.32836000  1.0
  O  O66  1  0.32836000  0.25104000  0.10240000  1.0
  O  O67  1  0.60240000  0.17164000  0.74896000  1.0
  O  O68  1  0.74896000  0.60240000  0.17164000  1.0
  O  O69  1  0.17164000  0.74896000  0.60240000  1.0
  O  O70  1  0.24896000  0.89760000  0.82836000  1.0
  O  O71  1  0.82836000  0.24896000  0.89760000  1.0
  O  O72  1  0.67164000  0.75104000  0.39760000  1.0
  O  O73  1  0.39760000  0.67164000  0.75104000  1.0
  O  O74  1  0.75104000  0.39760000  0.67164000  1.0
  O  O75  1  0.89760000  0.82836000  0.24896000  1.0
