# Supplementary material for: An autonomous laboratory for the accelerated synthesis of inorganic materials
Source: Nature. 2023 Nov 29;624(7990):86–91. doi: 10.1038/s41586-023-06734-w (PMC10700133; doi:10.1038/s41586-023-06734-w)
Supplement: Supplementary file 3 — This file contains the refined X-ray diffraction data from the successful syntheses performed by the A-Lab. The corresponding crystal structures used during refinement are also included in CIF format. [file 41586_2023_6734_MOESM3_ESM.zip › Automated_Refinement_Results/KNa2Ga3(SiO4)3/KNa2Ga3(SiO4)3.cif]

# generated using pymatgen
data_KNa2Ga3(SiO4)3
_symmetry_space_group_name_H-M   'P 1'
_cell_length_a   8.77522000
_cell_length_b   8.28010000
_cell_length_c   17.62040000
_cell_angle_alpha   90.00000000
_cell_angle_beta   119.59400000
_cell_angle_gamma   90.00000000
_symmetry_Int_Tables_number   1
_chemical_formula_structural   KNa2Ga3(SiO4)3
_chemical_formula_sum   'K4 Na8 Ga12 Si12 O48'
_cell_volume   1113.27445675
_cell_formula_units_Z   4
loop_
 _symmetry_equiv_pos_site_id
 _symmetry_equiv_pos_as_xyz
  1  'x, y, z'
loop_
 _atom_site_type_symbol
 _atom_site_label
 _atom_site_symmetry_multiplicity
 _atom_site_fract_x
 _atom_site_fract_y
 _atom_site_fract_z
 _atom_site_occupancy
  K  K0  1  0.50066000  0.99806000  0.75085000  1.0
  K  K1  1  0.49934000  0.49806000  0.74915000  1.0
  K  K2  1  0.49934000  0.00194000  0.24915000  1.0
  K  K3  1  0.50066000  0.50194000  0.25085000  1.0
  Na  Na4  1  0.85908000  0.96792000  0.59050000  1.0
  Na  Na5  1  0.14092000  0.46792000  0.90950000  1.0
  Na  Na6  1  0.14092000  0.03208000  0.40950000  1.0
  Na  Na7  1  0.85908000  0.53208000  0.09050000  1.0
  Na  Na8  1  0.78899000  0.97056000  0.06404000  1.0
  Na  Na9  1  0.21101000  0.47056000  0.43596000  1.0
  Na  Na10  1  0.21101000  0.02944000  0.93596000  1.0
  Na  Na11  1  0.78899000  0.52944000  0.56404000  1.0
  Ga  Ga12  1  0.84811000  0.78432000  0.90746000  1.0
  Ga  Ga13  1  0.15189000  0.28432000  0.59254000  1.0
  Ga  Ga14  1  0.15189000  0.21568000  0.09254000  1.0
  Ga  Ga15  1  0.84811000  0.71568000  0.40746000  1.0
  Ga  Ga16  1  0.81470000  0.28534000  0.73480000  1.0
  Ga  Ga17  1  0.18530000  0.78534000  0.76520000  1.0
  Ga  Ga18  1  0.18530000  0.71466000  0.26520000  1.0
  Ga  Ga19  1  0.81470000  0.21466000  0.23480000  1.0
  Ga  Ga20  1  0.52991000  0.28687000  0.92206000  1.0
  Ga  Ga21  1  0.47009000  0.78687000  0.57794000  1.0
  Ga  Ga22  1  0.47009000  0.71313000  0.07794000  1.0
  Ga  Ga23  1  0.52991000  0.21313000  0.42206000  1.0
  Si  Si24  1  0.85042000  0.33010000  0.41014000  1.0
  Si  Si25  1  0.14958000  0.83010000  0.08986000  1.0
  Si  Si26  1  0.14958000  0.66990000  0.58986000  1.0
  Si  Si27  1  0.85042000  0.16990000  0.91014000  1.0
  Si  Si28  1  0.81643000  0.83042000  0.23452000  1.0
  Si  Si29  1  0.18357000  0.33042000  0.26548000  1.0
  Si  Si30  1  0.18357000  0.16958000  0.76548000  1.0
  Si  Si31  1  0.81643000  0.66958000  0.73452000  1.0
  Si  Si32  1  0.52730000  0.82924000  0.42308000  1.0
  Si  Si33  1  0.47270000  0.32924000  0.07692000  1.0
  Si  Si34  1  0.47270000  0.17076000  0.57692000  1.0
  Si  Si35  1  0.52730000  0.67076000  0.92308000  1.0
  O  O36  1  0.96790000  0.76391000  0.52393000  1.0
  O  O37  1  0.03210000  0.26391000  0.97607000  1.0
  O  O38  1  0.03210000  0.23609000  0.47607000  1.0
  O  O39  1  0.96790000  0.73609000  0.02393000  1.0
  O  O40  1  0.94873000  0.75390000  0.70709000  1.0
  O  O41  1  0.05127000  0.25390000  0.79291000  1.0
  O  O42  1  0.05127000  0.24610000  0.29291000  1.0
  O  O43  1  0.94873000  0.74610000  0.20709000  1.0
  O  O44  1  0.90222000  0.84513000  0.33984000  1.0
  O  O45  1  0.09778000  0.34513000  0.16016000  1.0
  O  O46  1  0.09778000  0.15487000  0.66016000  1.0
  O  O47  1  0.90222000  0.65487000  0.83984000  1.0
  O  O48  1  0.90166000  0.99086000  0.89222000  1.0
  O  O49  1  0.09834000  0.49086000  0.60778000  1.0
  O  O50  1  0.09834000  0.00914000  0.10778000  1.0
  O  O51  1  0.90166000  0.50914000  0.39222000  1.0
  O  O52  1  0.76762000  0.49074000  0.69126000  1.0
  O  O53  1  0.23238000  0.99074000  0.80874000  1.0
  O  O54  1  0.23238000  0.50926000  0.30874000  1.0
  O  O55  1  0.76762000  0.00926000  0.19126000  1.0
  O  O56  1  0.74944000  0.26580000  0.81854000  1.0
  O  O57  1  0.25056000  0.76580000  0.68146000  1.0
  O  O58  1  0.25056000  0.73420000  0.18146000  1.0
  O  O59  1  0.74944000  0.23420000  0.31854000  1.0
  O  O60  1  0.71939000  0.34479000  0.45098000  1.0
  O  O61  1  0.28061000  0.84479000  0.04902000  1.0
  O  O62  1  0.28061000  0.65521000  0.54902000  1.0
  O  O63  1  0.71939000  0.15521000  0.95098000  1.0
  O  O64  1  0.68437000  0.34418000  0.14113000  1.0
  O  O65  1  0.31563000  0.84418000  0.35887000  1.0
  O  O66  1  0.31563000  0.65582000  0.85887000  1.0
  O  O67  1  0.68437000  0.15582000  0.64113000  1.0
  O  O68  1  0.63366000  0.77070000  0.69348000  1.0
  O  O69  1  0.36634000  0.27070000  0.80652000  1.0
  O  O70  1  0.36634000  0.22930000  0.30652000  1.0
  O  O71  1  0.63366000  0.72930000  0.19348000  1.0
  O  O72  1  0.61485000  0.49220000  0.94748000  1.0
  O  O73  1  0.38515000  0.99220000  0.55252000  1.0
  O  O74  1  0.38515000  0.50780000  0.05252000  1.0
  O  O75  1  0.61485000  0.00780000  0.44748000  1.0
  O  O76  1  0.61429000  0.76731000  0.87374000  1.0
  O  O77  1  0.38571000  0.26731000  0.62626000  1.0
  O  O78  1  0.38571000  0.23269000  0.12626000  1.0
  O  O79  1  0.61429000  0.73269000  0.37374000  1.0
  O  O80  1  0.57459000  0.76445000  0.01311000  1.0
  O  O81  1  0.42541000  0.26445000  0.48689000  1.0
  O  O82  1  0.42541000  0.23555000  0.98689000  1.0
  O  O83  1  0.57459000  0.73555000  0.51311000  1.0
