# Supplementary material for: An autonomous laboratory for the accelerated synthesis of inorganic materials
Source: Nature. 2023 Nov 29;624(7990):86–91. doi: 10.1038/s41586-023-06734-w (PMC10700133; doi:10.1038/s41586-023-06734-w)
Supplement: Supplementary file 3 — This file contains the refined X-ray diffraction data from the successful syntheses performed by the A-Lab. The corresponding crystal structures used during refinement are also included in CIF format. [file 41586_2023_6734_MOESM3_ESM.zip › Automated_Refinement_Results/MgCuP2O7/MgCuP2O7.cif]

# generated using pymatgen
data_MgCuP2O7
_symmetry_space_group_name_H-M   'P 1'
_cell_length_a   5.28223000
_cell_length_b   6.30408000
_cell_length_c   7.53256000
_cell_angle_alpha   99.02490000
_cell_angle_beta   87.85980000
_cell_angle_gamma   107.59500000
_symmetry_Int_Tables_number   1
_chemical_formula_structural   MgCuP2O7
_chemical_formula_sum   'Mg2 Cu2 P4 O14'
_cell_volume   236.12314296
_cell_formula_units_Z   2
loop_
 _symmetry_equiv_pos_site_id
 _symmetry_equiv_pos_as_xyz
  1  'x, y, z'
loop_
 _atom_site_type_symbol
 _atom_site_label
 _atom_site_symmetry_multiplicity
 _atom_site_fract_x
 _atom_site_fract_y
 _atom_site_fract_z
 _atom_site_occupancy
  Mg  Mg0  1  0.72705000  0.15151000  0.81687000  0.5
  Cu  Cu1  1  0.72705000  0.15151000  0.81687000  0.5
  Mg  Mg2  1  0.27295000  0.84849000  0.18313000  0.5
  Cu  Cu3  1  0.27295000  0.84849000  0.18313000  0.5
  Mg  Mg4  1  0.66841000  0.66222000  0.35236000  0.5
  Cu  Cu5  1  0.66841000  0.66222000  0.35236000  0.5
  Mg  Mg6  1  0.33159000  0.33778000  0.64764000  0.5
  Cu  Cu7  1  0.33159000  0.33778000  0.64764000  0.5
  P  P8  1  0.82670000  0.68151000  0.90143000  1.0
  P  P9  1  0.17330000  0.31849000  0.09857000  1.0
  P  P10  1  0.77363000  0.20509000  0.38470000  1.0
  P  P11  1  0.22637000  0.79491000  0.61530000  1.0
  O  O12  1  0.97353000  0.21785000  0.52628000  1.0
  O  O13  1  0.02647000  0.78215000  0.47372000  1.0
  O  O14  1  0.91160000  0.70220000  0.10037000  1.0
  O  O15  1  0.08840000  0.29780000  0.89963000  1.0
  O  O16  1  0.90901000  0.29495000  0.20484000  1.0
  O  O17  1  0.09099000  0.70505000  0.79516000  1.0
  O  O18  1  0.70965000  0.85577000  0.86447000  1.0
  O  O19  1  0.29035000  0.14423000  0.13553000  1.0
  O  O20  1  0.64475000  0.44316000  0.83464000  1.0
  O  O21  1  0.35525000  0.55684000  0.16536000  1.0
  O  O22  1  0.60871000  0.95998000  0.32055000  1.0
  O  O23  1  0.39129000  0.04002000  0.67945000  1.0
  O  O24  1  0.60867000  0.35539000  0.43825000  1.0
  O  O25  1  0.39133000  0.64461000  0.56175000  1.0
