# Supplementary material for: An autonomous laboratory for the accelerated synthesis of inorganic materials
Source: Nature. 2023 Nov 29;624(7990):86–91. doi: 10.1038/s41586-023-06734-w (PMC10700133; doi:10.1038/s41586-023-06734-w)
Supplement: Supplementary file 3 — This file contains the refined X-ray diffraction data from the successful syntheses performed by the A-Lab. The corresponding crystal structures used during refinement are also included in CIF format. [file 41586_2023_6734_MOESM3_ESM.zip › Automated_Refinement_Results/Ba2ZrSnO6/Ba2ZrSnO6.cif]

# generated using pymatgen
data_Ba1Zr0.5Sn0.5O3
_symmetry_space_group_name_H-M   'P 1'
_cell_length_a   4.12592000
_cell_length_b   4.12592000
_cell_length_c   4.12592000
_cell_angle_alpha   90.00000000
_cell_angle_beta   90.00000000
_cell_angle_gamma   90.00000000
_symmetry_Int_Tables_number   1
_chemical_formula_structural   Ba1Zr0.5Sn0.5O3
_chemical_formula_sum   'Ba1 Zr0.5 Sn0.5 O3'
_cell_volume   70.23642672
_cell_formula_units_Z   1
loop_
 _symmetry_equiv_pos_site_id
 _symmetry_equiv_pos_as_xyz
  1  'x, y, z'
loop_
 _atom_site_type_symbol
 _atom_site_label
 _atom_site_symmetry_multiplicity
 _atom_site_fract_x
 _atom_site_fract_y
 _atom_site_fract_z
 _atom_site_occupancy
  Ba  Ba0  1  0.50000000  0.50000000  0.50000000  1.0
  Zr  Zr1  1  0.00000000  0.00000000  0.00000000  0.5
  Sn  Sn2  1  0.00000000  0.00000000  0.00000000  0.5
  O  O3  1  0.00000000  0.00000000  0.50000000  1.0
  O  O4  1  0.50000000  0.00000000  0.00000000  1.0
  O  O5  1  0.00000000  0.50000000  0.00000000  1.0
