# Supplementary material for: An autonomous laboratory for the accelerated synthesis of inorganic materials
Source: Nature. 2023 Nov 29;624(7990):86–91. doi: 10.1038/s41586-023-06734-w (PMC10700133; doi:10.1038/s41586-023-06734-w)
Supplement: Supplementary file 3 — This file contains the refined X-ray diffraction data from the successful syntheses performed by the A-Lab. The corresponding crystal structures used during refinement are also included in CIF format. [file 41586_2023_6734_MOESM3_ESM.zip › Automated_Refinement_Results/Zr2Sb2Pb4O13/Zr2Sb2Pb4O13.cif]

# generated using pymatgen
data_Zr2Sb2Pb4O13
_symmetry_space_group_name_H-M   'P 1'
_cell_length_a   7.54202000
_cell_length_b   7.54778000
_cell_length_c   10.65940000
_cell_angle_alpha   90.00000000
_cell_angle_beta   90.00000000
_cell_angle_gamma   90.00000000
_symmetry_Int_Tables_number   1
_chemical_formula_structural   Zr2Sb2Pb4O13
_chemical_formula_sum   'Zr4 Sb4 Pb8 O26'
_cell_volume   606.79175694
_cell_formula_units_Z   2
loop_
 _symmetry_equiv_pos_site_id
 _symmetry_equiv_pos_as_xyz
  1  'x, y, z'
loop_
 _atom_site_type_symbol
 _atom_site_label
 _atom_site_symmetry_multiplicity
 _atom_site_fract_x
 _atom_site_fract_y
 _atom_site_fract_z
 _atom_site_occupancy
  Zr  Zr0  1  0.00000000  0.24908000  0.49964000  1.0
  Zr  Zr1  1  0.50000000  0.25092000  0.99964000  1.0
  Zr  Zr2  1  0.50000000  0.74908000  0.99964000  1.0
  Zr  Zr3  1  0.00000000  0.75092000  0.49964000  1.0
  Sb  Sb4  1  0.24949000  0.00000000  0.25019000  1.0
  Sb  Sb5  1  0.25051000  0.50000000  0.75019000  1.0
  Sb  Sb6  1  0.74949000  0.50000000  0.75019000  1.0
  Sb  Sb7  1  0.75051000  0.00000000  0.25019000  1.0
  Pb  Pb8  1  0.50000000  0.74975000  0.50034000  1.0
  Pb  Pb9  1  0.50000000  0.25025000  0.50034000  1.0
  Pb  Pb10  1  0.74810000  0.00000000  0.75033000  1.0
  Pb  Pb11  1  0.25190000  0.00000000  0.75033000  1.0
  Pb  Pb12  1  0.00000000  0.24975000  0.00034000  1.0
  Pb  Pb13  1  0.00000000  0.75025000  0.00034000  1.0
  Pb  Pb14  1  0.24810000  0.50000000  0.25033000  1.0
  Pb  Pb15  1  0.75190000  0.50000000  0.25033000  1.0
  O  O16  1  0.20269000  0.18786000  0.37323000  1.0
  O  O17  1  0.29731000  0.68786000  0.87323000  1.0
  O  O18  1  0.20269000  0.81214000  0.37323000  1.0
  O  O19  1  0.29731000  0.31214000  0.87323000  1.0
  O  O20  1  0.20526000  0.30974000  0.62747000  1.0
  O  O21  1  0.79474000  0.30974000  0.62747000  1.0
  O  O22  1  0.70526000  0.19026000  0.12747000  1.0
  O  O23  1  0.29474000  0.19026000  0.12747000  1.0
  O  O24  1  0.00000000  0.00000000  0.18307000  1.0
  O  O25  1  0.00000000  0.00000000  0.57806000  1.0
  O  O26  1  0.50000000  0.00000000  0.62256000  1.0
  O  O27  1  0.50000000  0.00000000  0.91862000  1.0
  O  O28  1  0.00000000  0.50000000  0.81886000  1.0
  O  O29  1  0.70269000  0.68786000  0.87323000  1.0
  O  O30  1  0.79731000  0.18786000  0.37323000  1.0
  O  O31  1  0.70269000  0.31214000  0.87323000  1.0
  O  O32  1  0.79731000  0.81214000  0.37323000  1.0
  O  O33  1  0.70526000  0.80974000  0.12747000  1.0
  O  O34  1  0.29474000  0.80974000  0.12747000  1.0
  O  O35  1  0.20526000  0.69026000  0.62747000  1.0
  O  O36  1  0.79474000  0.69026000  0.62747000  1.0
  O  O37  1  0.50000000  0.50000000  0.68307000  1.0
  O  O38  1  0.50000000  0.50000000  0.07806000  1.0
  O  O39  1  0.00000000  0.50000000  0.12256000  1.0
  O  O40  1  0.00000000  0.50000000  0.41862000  1.0
  O  O41  1  0.50000000  0.00000000  0.31886000  1.0
