# Supplementary material for: An autonomous laboratory for the accelerated synthesis of inorganic materials
Source: Nature. 2023 Nov 29;624(7990):86–91. doi: 10.1038/s41586-023-06734-w (PMC10700133; doi:10.1038/s41586-023-06734-w)
Supplement: Supplementary file 3 — This file contains the refined X-ray diffraction data from the successful syntheses performed by the A-Lab. The corresponding crystal structures used during refinement are also included in CIF format. [file 41586_2023_6734_MOESM3_ESM.zip › Automated_Refinement_Results/Mg3NiO4/Mg3NiO4.cif]

# generated using pymatgen
data_Mg3NiO4
_symmetry_space_group_name_H-M   'P 1'
_cell_length_a   4.20311000
_cell_length_b   4.20311000
_cell_length_c   4.20311000
_cell_angle_alpha   90.00000000
_cell_angle_beta   90.00000000
_cell_angle_gamma   90.00000000
_symmetry_Int_Tables_number   1
_chemical_formula_structural   Mg3NiO4
_chemical_formula_sum   'Mg3 Ni1 O4'
_cell_volume   74.25270310
_cell_formula_units_Z   1
loop_
 _symmetry_equiv_pos_site_id
 _symmetry_equiv_pos_as_xyz
  1  'x, y, z'
loop_
 _atom_site_type_symbol
 _atom_site_label
 _atom_site_symmetry_multiplicity
 _atom_site_fract_x
 _atom_site_fract_y
 _atom_site_fract_z
 _atom_site_occupancy
  Mg  Mg0  1  0.00000000  0.00000000  0.00000000  0.75
  Ni  Ni1  1  0.00000000  0.00000000  0.00000000  0.25
  Mg  Mg2  1  0.00000000  0.50000000  0.50000000  0.75
  Ni  Ni3  1  0.00000000  0.50000000  0.50000000  0.25
  Mg  Mg4  1  0.50000000  0.00000000  0.50000000  0.75
  Ni  Ni5  1  0.50000000  0.00000000  0.50000000  0.25
  Mg  Mg6  1  0.50000000  0.50000000  0.00000000  0.75
  Ni  Ni7  1  0.50000000  0.50000000  0.00000000  0.25
  O  O8  1  0.50000000  0.00000000  0.00000000  1.0
  O  O9  1  0.50000000  0.50000000  0.50000000  1.0
  O  O10  1  0.00000000  0.00000000  0.50000000  1.0
  O  O11  1  0.00000000  0.50000000  0.00000000  1.0
