# Supplementary material for: An autonomous laboratory for the accelerated synthesis of inorganic materials
Source: Nature. 2023 Nov 29;624(7990):86–91. doi: 10.1038/s41586-023-06734-w (PMC10700133; doi:10.1038/s41586-023-06734-w)
Supplement: Supplementary file 3 — This file contains the refined X-ray diffraction data from the successful syntheses performed by the A-Lab. The corresponding crystal structures used during refinement are also included in CIF format. [file 41586_2023_6734_MOESM3_ESM.zip › Automated_Refinement_Results/Mn7(P2O7)4/Mn7(P2O7)4.cif]

# generated using pymatgen
data_Mn7(P2O7)4
_symmetry_space_group_name_H-M   'P 1'
_cell_length_a   8.24060000
_cell_length_b   10.06740000
_cell_length_c   23.66950000
_cell_angle_alpha   90.00000000
_cell_angle_beta   90.00000000
_cell_angle_gamma   90.00000000
_symmetry_Int_Tables_number   1
_chemical_formula_structural   Mn7(P2O7)4
_chemical_formula_sum   'Mn28 P32 O112'
_cell_volume   1963.65524643
_cell_formula_units_Z   4
loop_
 _symmetry_equiv_pos_site_id
 _symmetry_equiv_pos_as_xyz
  1  'x, y, z'
loop_
 _atom_site_type_symbol
 _atom_site_label
 _atom_site_symmetry_multiplicity
 _atom_site_fract_x
 _atom_site_fract_y
 _atom_site_fract_z
 _atom_site_occupancy
  Mn  Mn0  1  0.56791000  0.85212000  0.87665000  1.0
  Mn  Mn1  1  0.56791000  0.14788000  0.12335000  1.0
  Mn  Mn2  1  0.43209000  0.85212000  0.62335000  1.0
  Mn  Mn3  1  0.43209000  0.14788000  0.37665000  1.0
  Mn  Mn4  1  0.18116000  0.14390000  0.13555000  1.0
  Mn  Mn5  1  0.18116000  0.85610000  0.86445000  1.0
  Mn  Mn6  1  0.81884000  0.14390000  0.36445000  1.0
  Mn  Mn7  1  0.81884000  0.85610000  0.63555000  1.0
  Mn  Mn8  1  0.50000000  0.77846000  0.25000000  1.0
  Mn  Mn9  1  0.50000000  0.22154000  0.75000000  1.0
  Mn  Mn10  1  0.07248000  0.00000000  0.00000000  1.0
  Mn  Mn11  1  0.92752000  0.00000000  0.50000000  1.0
  Mn  Mn12  1  0.69021000  0.00000000  0.00000000  1.0
  Mn  Mn13  1  0.30979000  0.00000000  0.50000000  1.0
  Mn  Mn14  1  0.06791000  0.35212000  0.87665000  1.0
  Mn  Mn15  1  0.06791000  0.64788000  0.12335000  1.0
  Mn  Mn16  1  0.93209000  0.35212000  0.62335000  1.0
  Mn  Mn17  1  0.93209000  0.64788000  0.37665000  1.0
  Mn  Mn18  1  0.68116000  0.64390000  0.13555000  1.0
  Mn  Mn19  1  0.68116000  0.35610000  0.86445000  1.0
  Mn  Mn20  1  0.31884000  0.64390000  0.36445000  1.0
  Mn  Mn21  1  0.31884000  0.35610000  0.63555000  1.0
  Mn  Mn22  1  0.00000000  0.27846000  0.25000000  1.0
  Mn  Mn23  1  0.00000000  0.72154000  0.75000000  1.0
  Mn  Mn24  1  0.57248000  0.50000000  0.00000000  1.0
  Mn  Mn25  1  0.42752000  0.50000000  0.50000000  1.0
  Mn  Mn26  1  0.19021000  0.50000000  0.00000000  1.0
  Mn  Mn27  1  0.80979000  0.50000000  0.50000000  1.0
  P  P28  1  0.60785000  0.79581000  0.50509000  1.0
  P  P29  1  0.60785000  0.20419000  0.49491000  1.0
  P  P30  1  0.39215000  0.79581000  0.99491000  1.0
  P  P31  1  0.39215000  0.20419000  0.00509000  1.0
  P  P32  1  0.61766000  0.85867000  0.38104000  1.0
  P  P33  1  0.61766000  0.14133000  0.61896000  1.0
  P  P34  1  0.38234000  0.85867000  0.11896000  1.0
  P  P35  1  0.38234000  0.14133000  0.88104000  1.0
  P  P36  1  0.12672000  0.05395000  0.62362000  1.0
  P  P37  1  0.12672000  0.94605000  0.37638000  1.0
  P  P38  1  0.87328000  0.05395000  0.87638000  1.0
  P  P39  1  0.87328000  0.94605000  0.12362000  1.0
  P  P40  1  0.74033000  0.96187000  0.76806000  1.0
  P  P41  1  0.74033000  0.03813000  0.23194000  1.0
  P  P42  1  0.25967000  0.96187000  0.73194000  1.0
  P  P43  1  0.25967000  0.03813000  0.26806000  1.0
  P  P44  1  0.10785000  0.29581000  0.50509000  1.0
  P  P45  1  0.10785000  0.70419000  0.49491000  1.0
  P  P46  1  0.89215000  0.29581000  0.99491000  1.0
  P  P47  1  0.89215000  0.70419000  0.00509000  1.0
  P  P48  1  0.11766000  0.35867000  0.38104000  1.0
  P  P49  1  0.11766000  0.64133000  0.61896000  1.0
  P  P50  1  0.88234000  0.35867000  0.11896000  1.0
  P  P51  1  0.88234000  0.64133000  0.88104000  1.0
  P  P52  1  0.62672000  0.55395000  0.62362000  1.0
  P  P53  1  0.62672000  0.44605000  0.37638000  1.0
  P  P54  1  0.37328000  0.55395000  0.87638000  1.0
  P  P55  1  0.37328000  0.44605000  0.12362000  1.0
  P  P56  1  0.24033000  0.46187000  0.76806000  1.0
  P  P57  1  0.24033000  0.53813000  0.23194000  1.0
  P  P58  1  0.75967000  0.46187000  0.73194000  1.0
  P  P59  1  0.75967000  0.53813000  0.26806000  1.0
  O  O60  1  0.50416000  0.78885000  0.15480000  1.0
  O  O61  1  0.50416000  0.21115000  0.84520000  1.0
  O  O62  1  0.49584000  0.78885000  0.34520000  1.0
  O  O63  1  0.49584000  0.21115000  0.65480000  1.0
  O  O64  1  0.01820000  0.00796000  0.09734000  1.0
  O  O65  1  0.01820000  0.99204000  0.90266000  1.0
  O  O66  1  0.98180000  0.00796000  0.40266000  1.0
  O  O67  1  0.98180000  0.99204000  0.59734000  1.0
  O  O68  1  0.53287000  0.84926000  0.96082000  1.0
  O  O69  1  0.53287000  0.15074000  0.03918000  1.0
  O  O70  1  0.46713000  0.84926000  0.53918000  1.0
  O  O71  1  0.46713000  0.15074000  0.46082000  1.0
  O  O72  1  0.55145000  0.84606000  0.44457000  1.0
  O  O73  1  0.55145000  0.15394000  0.55543000  1.0
  O  O74  1  0.44855000  0.84606000  0.05543000  1.0
  O  O75  1  0.44855000  0.15394000  0.94457000  1.0
  O  O76  1  0.61357000  0.88218000  0.79908000  1.0
  O  O77  1  0.61357000  0.11782000  0.20092000  1.0
  O  O78  1  0.38643000  0.88218000  0.70092000  1.0
  O  O79  1  0.38643000  0.11782000  0.29908000  1.0
  O  O80  1  0.61623000  0.64242000  0.50356000  1.0
  O  O81  1  0.61623000  0.35758000  0.49644000  1.0
  O  O82  1  0.38377000  0.64242000  0.99644000  1.0
  O  O83  1  0.38377000  0.35758000  0.00356000  1.0
  O  O84  1  0.62114000  0.98731000  0.62869000  1.0
  O  O85  1  0.62114000  0.01269000  0.37131000  1.0
  O  O86  1  0.37886000  0.98731000  0.87131000  1.0
  O  O87  1  0.37886000  0.01269000  0.12869000  1.0
  O  O88  1  0.62527000  0.70873000  0.62797000  1.0
  O  O89  1  0.62527000  0.29127000  0.37203000  1.0
  O  O90  1  0.37473000  0.70873000  0.87203000  1.0
  O  O91  1  0.37473000  0.29127000  0.12797000  1.0
  O  O92  1  0.12603000  0.00314000  0.31351000  1.0
  O  O93  1  0.12603000  0.99686000  0.68649000  1.0
  O  O94  1  0.87397000  0.00314000  0.18649000  1.0
  O  O95  1  0.87397000  0.99686000  0.81351000  1.0
  O  O96  1  0.17082000  0.12687000  0.22627000  1.0
  O  O97  1  0.17082000  0.87313000  0.77373000  1.0
  O  O98  1  0.82918000  0.12687000  0.27373000  1.0
  O  O99  1  0.82918000  0.87313000  0.72627000  1.0
  O  O100  1  0.68219000  0.90991000  0.25775000  1.0
  O  O101  1  0.68219000  0.09009000  0.74225000  1.0
  O  O102  1  0.31781000  0.90991000  0.24225000  1.0
  O  O103  1  0.31781000  0.09009000  0.75775000  1.0
  O  O104  1  0.22329000  0.20201000  0.88012000  1.0
  O  O105  1  0.22329000  0.79799000  0.11988000  1.0
  O  O106  1  0.77671000  0.20201000  0.61988000  1.0
  O  O107  1  0.77671000  0.79799000  0.38012000  1.0
  O  O108  1  0.72437000  0.99446000  0.09477000  1.0
  O  O109  1  0.72437000  0.00554000  0.90523000  1.0
  O  O110  1  0.27563000  0.99446000  0.40523000  1.0
  O  O111  1  0.27563000  0.00554000  0.59477000  1.0
  O  O112  1  0.24062000  0.14192000  0.02297000  1.0
  O  O113  1  0.24062000  0.85808000  0.97703000  1.0
  O  O114  1  0.75938000  0.14192000  0.47703000  1.0
  O  O115  1  0.75938000  0.85808000  0.52297000  1.0
  O  O116  1  0.00416000  0.28885000  0.15480000  1.0
  O  O117  1  0.00416000  0.71115000  0.84520000  1.0
  O  O118  1  0.99584000  0.28885000  0.34520000  1.0
  O  O119  1  0.99584000  0.71115000  0.65480000  1.0
  O  O120  1  0.51820000  0.50796000  0.09734000  1.0
  O  O121  1  0.51820000  0.49204000  0.90266000  1.0
  O  O122  1  0.48180000  0.50796000  0.40266000  1.0
  O  O123  1  0.48180000  0.49204000  0.59734000  1.0
  O  O124  1  0.03287000  0.34926000  0.96082000  1.0
  O  O125  1  0.03287000  0.65074000  0.03918000  1.0
  O  O126  1  0.96713000  0.34926000  0.53918000  1.0
  O  O127  1  0.96713000  0.65074000  0.46082000  1.0
  O  O128  1  0.05145000  0.34606000  0.44457000  1.0
  O  O129  1  0.05145000  0.65394000  0.55543000  1.0
  O  O130  1  0.94855000  0.34606000  0.05543000  1.0
  O  O131  1  0.94855000  0.65394000  0.94457000  1.0
  O  O132  1  0.11357000  0.38218000  0.79908000  1.0
  O  O133  1  0.11357000  0.61782000  0.20092000  1.0
  O  O134  1  0.88643000  0.38218000  0.70092000  1.0
  O  O135  1  0.88643000  0.61782000  0.29908000  1.0
  O  O136  1  0.11623000  0.14242000  0.50356000  1.0
  O  O137  1  0.11623000  0.85758000  0.49644000  1.0
  O  O138  1  0.88377000  0.14242000  0.99644000  1.0
  O  O139  1  0.88377000  0.85758000  0.00356000  1.0
  O  O140  1  0.12114000  0.48731000  0.62869000  1.0
  O  O141  1  0.12114000  0.51269000  0.37131000  1.0
  O  O142  1  0.87886000  0.48731000  0.87131000  1.0
  O  O143  1  0.87886000  0.51269000  0.12869000  1.0
  O  O144  1  0.12527000  0.20873000  0.62797000  1.0
  O  O145  1  0.12527000  0.79127000  0.37203000  1.0
  O  O146  1  0.87473000  0.20873000  0.87203000  1.0
  O  O147  1  0.87473000  0.79127000  0.12797000  1.0
  O  O148  1  0.62603000  0.50314000  0.31351000  1.0
  O  O149  1  0.62603000  0.49686000  0.68649000  1.0
  O  O150  1  0.37397000  0.50314000  0.18649000  1.0
  O  O151  1  0.37397000  0.49686000  0.81351000  1.0
  O  O152  1  0.67082000  0.62687000  0.22627000  1.0
  O  O153  1  0.67082000  0.37313000  0.77373000  1.0
  O  O154  1  0.32918000  0.62687000  0.27373000  1.0
  O  O155  1  0.32918000  0.37313000  0.72627000  1.0
  O  O156  1  0.18219000  0.40991000  0.25775000  1.0
  O  O157  1  0.18219000  0.59009000  0.74225000  1.0
  O  O158  1  0.81781000  0.40991000  0.24225000  1.0
  O  O159  1  0.81781000  0.59009000  0.75775000  1.0
  O  O160  1  0.72329000  0.70201000  0.88012000  1.0
  O  O161  1  0.72329000  0.29799000  0.11988000  1.0
  O  O162  1  0.27671000  0.70201000  0.61988000  1.0
  O  O163  1  0.27671000  0.29799000  0.38012000  1.0
  O  O164  1  0.22437000  0.49446000  0.09477000  1.0
  O  O165  1  0.22437000  0.50554000  0.90523000  1.0
  O  O166  1  0.77563000  0.49446000  0.40523000  1.0
  O  O167  1  0.77563000  0.50554000  0.59477000  1.0
  O  O168  1  0.74062000  0.64192000  0.02297000  1.0
  O  O169  1  0.74062000  0.35808000  0.97703000  1.0
  O  O170  1  0.25938000  0.64192000  0.47703000  1.0
  O  O171  1  0.25938000  0.35808000  0.52297000  1.0
