# Supplementary material for: An autonomous laboratory for the accelerated synthesis of inorganic materials
Source: Nature. 2023 Nov 29;624(7990):86–91. doi: 10.1038/s41586-023-06734-w (PMC10700133; doi:10.1038/s41586-023-06734-w)
Supplement: Supplementary file 3 — This file contains the refined X-ray diffraction data from the successful syntheses performed by the A-Lab. The corresponding crystal structures used during refinement are also included in CIF format. [file 41586_2023_6734_MOESM3_ESM.zip › Manual_Refinement_Results/Ba9Ca3La4(Fe4O15)2/Ba9Ca3La4(Fe4O15)2.cif]

# generated using pymatgen
data_Ba9Ca3.003La3.997Fe8O30
_symmetry_space_group_name_H-M   P1
_cell_length_a   6.94070000
_cell_length_b   11.44900000
_cell_length_c   11.61800000
_cell_angle_alpha   61.41000000
_cell_angle_beta   88.12400000
_cell_angle_gamma   87.38500000
_symmetry_Int_Tables_number   1
_chemical_formula_structural   Ba9Ca3.003La3.997Fe8O30
_chemical_formula_sum   'Ba9 Ca3.003 La3.997 Fe8 O30'
_cell_volume   809.73623506
_cell_formula_units_Z   1
loop_
 _symmetry_equiv_pos_site_id
 _symmetry_equiv_pos_as_xyz
  1  'x, y, z'
loop_
 _atom_site_type_symbol
 _atom_site_label
 _atom_site_symmetry_multiplicity
 _atom_site_fract_x
 _atom_site_fract_y
 _atom_site_fract_z
 _atom_site_occupancy
  Ba  Ba0  1  0.00522000  0.66143000  0.67061000  1.0
  Ba  Ba1  1  0.31607000  0.82061000  0.83179000  1.0
  Ba  Ba2  1  0.31856000  0.34754000  0.82839000  1.0
  Ba  Ba3  1  0.32151000  0.82409000  0.34513000  1.0
  Ba  Ba4  1  0.50032000  0.00029000  0.99980000  1.0
  Ba  Ba5  1  0.50623000  0.33875000  0.33200000  1.0
  Ba  Ba6  1  0.82617000  0.17536000  0.65977000  1.0
  Ba  Ba7  1  0.82866000  0.65958000  0.17202000  1.0
  Ba  Ba8  1  0.83170000  0.17215000  0.16550000  1.0
  Ca  Ca9  1  0.00391000  0.99973000  0.99982000  0.429
  La  La10  1  0.00391000  0.99973000  0.99982000  0.571
  Ca  Ca11  1  0.14840000  0.47973000  0.04036000  0.429
  La  La12  1  0.14840000  0.47973000  0.04036000  0.571
  Ca  Ca13  1  0.15460000  0.04440000  0.47765000  0.429
  La  La14  1  0.15460000  0.04440000  0.47765000  0.571
  Ca  Ca15  1  0.15494000  0.47864000  0.47886000  0.429
  La  La16  1  0.15494000  0.47864000  0.47886000  0.571
  Ca  Ca17  1  0.64901000  0.51959000  0.51968000  0.429
  La  La18  1  0.64901000  0.51959000  0.51968000  0.571
  Ca  Ca19  1  0.65490000  0.95691000  0.52144000  0.429
  La  La20  1  0.65490000  0.95691000  0.52144000  0.571
  Ca  Ca21  1  0.65572000  0.52047000  0.95912000  0.429
  La  La22  1  0.65572000  0.52047000  0.95912000  0.571
  Fe  Fe23  1  0.32194000  0.17833000  0.17422000  1.0
  Fe  Fe24  1  0.32206000  0.64724000  0.17549000  1.0
  Fe  Fe25  1  0.32478000  0.17611000  0.65006000  1.0
  Fe  Fe26  1  0.46510000  0.66386000  0.66585000  1.0
  Fe  Fe27  1  0.83041000  0.82033000  0.35531000  1.0
  Fe  Fe28  1  0.83064000  0.35556000  0.82154000  1.0
  Fe  Fe29  1  0.83345000  0.82234000  0.82484000  1.0
  Fe  Fe30  1  0.96296000  0.33622000  0.32964000  1.0
  O  O31  1  0.15060000  0.24857000  0.24976000  1.0
  O  O32  1  0.15146000  0.50036000  0.24910000  1.0
  O  O33  1  0.15152000  0.24686000  0.50408000  1.0
  O  O34  1  0.20832000  0.09305000  0.09334000  1.0
  O  O35  1  0.20863000  0.09203000  0.81478000  1.0
  O  O36  1  0.20884000  0.81360000  0.09277000  1.0
  O  O37  1  0.31482000  0.58491000  0.58345000  1.0
  O  O38  1  0.32284000  0.83371000  0.58267000  1.0
  O  O39  1  0.32351000  0.58388000  0.83255000  1.0
  O  O40  1  0.46187000  0.06242000  0.32723000  1.0
  O  O41  1  0.46191000  0.61018000  0.32738000  1.0
  O  O42  1  0.46295000  0.06184000  0.61027000  1.0
  O  O43  1  0.46366000  0.32798000  0.61040000  1.0
  O  O44  1  0.46936000  0.61267000  0.06213000  1.0
  O  O45  1  0.46982000  0.32513000  0.06189000  1.0
  O  O46  1  0.64990000  0.75231000  0.49705000  1.0
  O  O47  1  0.65082000  0.49837000  0.75034000  1.0
  O  O48  1  0.65096000  0.75384000  0.75162000  1.0
  O  O49  1  0.75924000  0.91014000  0.18022000  1.0
  O  O50  1  0.75957000  0.91135000  0.90996000  1.0
  O  O51  1  0.76017000  0.18014000  0.90952000  1.0
  O  O52  1  0.81412000  0.41544000  0.16773000  1.0
  O  O53  1  0.82254000  0.16564000  0.41668000  1.0
  O  O54  1  0.82345000  0.41633000  0.41657000  1.0
  O  O55  1  0.96414000  0.93540000  0.39570000  1.0
  O  O56  1  0.96447000  0.39600000  0.93540000  1.0
  O  O57  1  0.96504000  0.93610000  0.66822000  1.0
  O  O58  1  0.96608000  0.66807000  0.93625000  1.0
  O  O59  1  0.97176000  0.39340000  0.67096000  1.0
  O  O60  1  0.97239000  0.67099000  0.39306000  1.0
