# Supplementary material for: An autonomous laboratory for the accelerated synthesis of inorganic materials
Source: Nature. 2023 Nov 29;624(7990):86–91. doi: 10.1038/s41586-023-06734-w (PMC10700133; doi:10.1038/s41586-023-06734-w)
Supplement: Supplementary file 3 — This file contains the refined X-ray diffraction data from the successful syntheses performed by the A-Lab. The corresponding crystal structures used during refinement are also included in CIF format. [file 41586_2023_6734_MOESM3_ESM.zip › Manual_Refinement_Results/CaMn(PO3)4/CaMn(PO3)4.cif]

# generated using pymatgen
data_CaMn(PO3)4
_symmetry_space_group_name_H-M   C2/c
_cell_length_a   12.30228000
_cell_length_b   8.71374300
_cell_length_c   10.18901300
_cell_angle_alpha   90.00000000
_cell_angle_beta   118.92700000
_cell_angle_gamma   90.00000000
_symmetry_Int_Tables_number   15
_chemical_formula_structural   CaMn(PO3)4
_chemical_formula_sum   'Ca4 Mn4 P16 O48'
_cell_volume   955.97819115
_cell_formula_units_Z   4
loop_
 _symmetry_equiv_pos_site_id
 _symmetry_equiv_pos_as_xyz
  1  'x, y, z'
  2  '-x, -y, -z'
  3  '-x, y, -z+1/2'
  4  'x, -y, z+1/2'
  5  'x+1/2, y+1/2, z'
  6  '-x+1/2, -y+1/2, -z'
  7  '-x+1/2, y+1/2, -z+1/2'
  8  'x+1/2, -y+1/2, z+1/2'
loop_
 _atom_site_type_symbol
 _atom_site_label
 _atom_site_symmetry_multiplicity
 _atom_site_fract_x
 _atom_site_fract_y
 _atom_site_fract_z
 _atom_site_occupancy
  Ca  Ca0  4  0.00000000  0.04141000  0.75000000  1.0
  Mn  Mn1  4  0.25000000  0.25000000  0.00000000  1.0
  P  P2  8  0.00639000  0.27339000  0.47972000  1.0
  P  P3  8  0.18887000  0.49171000  0.69220000  1.0
  O  O4  8  0.03053000  0.13702000  0.41452000  1.0
  O  O5  8  0.05276000  0.25006000  0.92431000  1.0
  O  O6  8  0.07361000  0.39655000  0.14904000  1.0
  O  O7  8  0.13451000  0.36141000  0.56822000  1.0
  O  O8  8  0.21544000  0.07503000  0.83161000  1.0
  O  O9  8  0.22630000  0.42583000  0.83817000  1.0
