# Supplementary material for: An autonomous laboratory for the accelerated synthesis of inorganic materials
Source: Nature. 2023 Nov 29;624(7990):86–91. doi: 10.1038/s41586-023-06734-w (PMC10700133; doi:10.1038/s41586-023-06734-w)
Supplement: Supplementary file 3 — This file contains the refined X-ray diffraction data from the successful syntheses performed by the A-Lab. The corresponding crystal structures used during refinement are also included in CIF format. [file 41586_2023_6734_MOESM3_ESM.zip › Manual_Refinement_Results/FeSb3Pb4O13/FeSb3Pb4O13.cif]

# generated using pymatgen
data_FeSb3Pb4O13
_symmetry_space_group_name_H-M   R3m
_cell_length_a   7.42400000
_cell_length_b   7.42400000
_cell_length_c   18.18160000
_cell_angle_alpha   90.00000000
_cell_angle_beta   90.00000000
_cell_angle_gamma   120.00000000
_symmetry_Int_Tables_number   160
_chemical_formula_structural   FeSb3Pb4O13
_chemical_formula_sum   'Fe3 Sb9 Pb12 O39'
_cell_volume   867.83798882
_cell_formula_units_Z   3
loop_
 _symmetry_equiv_pos_site_id
 _symmetry_equiv_pos_as_xyz
  1  'x, y, z'
  2  '-y, x-y, z'
  3  '-x+y, -x, z'
  4  '-y, -x, z'
  5  '-x+y, y, z'
  6  'x, x-y, z'
  7  'x+2/3, y+1/3, z+1/3'
  8  '-y+2/3, x-y+1/3, z+1/3'
  9  '-x+y+2/3, -x+1/3, z+1/3'
  10  '-y+2/3, -x+1/3, z+1/3'
  11  '-x+y+2/3, y+1/3, z+1/3'
  12  'x+2/3, x-y+1/3, z+1/3'
  13  'x+1/3, y+2/3, z+2/3'
  14  '-y+1/3, x-y+2/3, z+2/3'
  15  '-x+y+1/3, -x+2/3, z+2/3'
  16  '-y+1/3, -x+2/3, z+2/3'
  17  '-x+y+1/3, y+2/3, z+2/3'
  18  'x+1/3, x-y+2/3, z+2/3'
loop_
 _atom_site_type_symbol
 _atom_site_label
 _atom_site_symmetry_multiplicity
 _atom_site_fract_x
 _atom_site_fract_y
 _atom_site_fract_z
 _atom_site_occupancy
  Fe  Fe0  9  0.16707000  0.33414000  0.33326000  0.25
  Sb  Sb1  9  0.16707000  0.33414000  0.33326000  0.75
  Fe  Fe2  3  0.00000000  0.00000000  0.50080000  0.25
  Sb  Sb3  3  0.00000000  0.00000000  0.50080000  0.75
  Pb  Pb4  9  0.16836500  0.33673000  0.83268000  1.0
  Pb  Pb5  3  0.00000000  0.00000000  0.00141000  1.0
  O  O6  9  0.06574000  0.53287000  0.10579000  1.0
  O  O7  9  0.07080000  0.53540000  0.35621000  1.0
  O  O8  9  0.20074500  0.40149000  0.97626000  1.0
  O  O9  9  0.20139000  0.40278000  0.22803000  1.0
  O  O10  3  0.00000000  0.00000000  0.87579000  1.0
