# Supplementary material for: An autonomous laboratory for the accelerated synthesis of inorganic materials
Source: Nature. 2023 Nov 29;624(7990):86–91. doi: 10.1038/s41586-023-06734-w (PMC10700133; doi:10.1038/s41586-023-06734-w)
Supplement: Supplementary file 3 — This file contains the refined X-ray diffraction data from the successful syntheses performed by the A-Lab. The corresponding crystal structures used during refinement are also included in CIF format. [file 41586_2023_6734_MOESM3_ESM.zip › Manual_Refinement_Results/Hf2Sb2Pb4O13/Hf2Sb2Pb4O13.cif]

# generated using pymatgen
data_Hf2Sb2Pb4O13
_symmetry_space_group_name_H-M   Imm2
_cell_length_a   7.52958000
_cell_length_b   7.53270000
_cell_length_c   10.65013000
_cell_angle_alpha   90.00000000
_cell_angle_beta   90.00000000
_cell_angle_gamma   90.00000000
_symmetry_Int_Tables_number   44
_chemical_formula_structural   Hf2Sb2Pb4O13
_chemical_formula_sum   'Hf4 Sb4 Pb8 O26'
_cell_volume   604.05478973
_cell_formula_units_Z   2
loop_
 _symmetry_equiv_pos_site_id
 _symmetry_equiv_pos_as_xyz
  1  'x, y, z'
  2  '-x, -y, z'
  3  '-x, y, z'
  4  'x, -y, z'
  5  'x+1/2, y+1/2, z+1/2'
  6  '-x+1/2, -y+1/2, z+1/2'
  7  '-x+1/2, y+1/2, z+1/2'
  8  'x+1/2, -y+1/2, z+1/2'
loop_
 _atom_site_type_symbol
 _atom_site_label
 _atom_site_symmetry_multiplicity
 _atom_site_fract_x
 _atom_site_fract_y
 _atom_site_fract_z
 _atom_site_occupancy
  Hf  Hf0  4  0.24919800  0.50000000  0.49962800  1.0
  Sb  Sb1  4  0.00000000  0.25061500  0.25021600  1.0
  Pb  Pb2  4  0.00000000  0.24944750  0.75058950  1.0
  Pb  Pb3  4  0.24917850  0.50000000  0.99985750  1.0
  O  O4  8  0.18835500  0.29984900  0.37383000  1.0
  O  O5  8  0.19076150  0.20260050  0.12690250  1.0
  O  O6  2  0.00000000  0.00000000  0.32005900  1.0
  O  O7  2  0.00000000  0.00000000  0.62273500  1.0
  O  O8  2  0.00000000  0.00000000  0.92257500  1.0
  O  O9  2  0.00000000  0.50000000  0.18188900  1.0
  O  O10  2  0.00000000  0.50000000  0.57423000  1.0
