# Supplementary material for: An autonomous laboratory for the accelerated synthesis of inorganic materials
Source: Nature. 2023 Nov 29;624(7990):86–91. doi: 10.1038/s41586-023-06734-w (PMC10700133; doi:10.1038/s41586-023-06734-w)
Supplement: Supplementary file 3 — This file contains the refined X-ray diffraction data from the successful syntheses performed by the A-Lab. The corresponding crystal structures used during refinement are also included in CIF format. [file 41586_2023_6734_MOESM3_ESM.zip › Manual_Refinement_Results/Na3Ca18Fe(PO4)14/Na3Ca18Fe(PO4)14.cif]

# generated using pymatgen
data_Na3Ca18Fe(PO4)14
_symmetry_space_group_name_H-M   P1
_cell_length_a   10.34788760
_cell_length_b   10.37155000
_cell_length_c   13.75362790
_cell_angle_alpha   90.08058013
_cell_angle_beta   111.99574240
_cell_angle_gamma   119.55705977
_symmetry_Int_Tables_number   1
_chemical_formula_structural   Na3Ca18Fe(PO4)14
_chemical_formula_sum   'Na3 Ca18 Fe1 P14 O56'
_cell_volume   1158.39136815
_cell_formula_units_Z   1
loop_
 _symmetry_equiv_pos_site_id
 _symmetry_equiv_pos_as_xyz
  1  'x, y, z'
loop_
 _atom_site_type_symbol
 _atom_site_label
 _atom_site_symmetry_multiplicity
 _atom_site_fract_x
 _atom_site_fract_y
 _atom_site_fract_z
 _atom_site_occupancy
  Na  Na0  1  0.49309200  0.94180600  0.02362700  1.0
  Na  Na1  1  0.63054000  0.31021600  0.95097700  1.0
  Na  Na2  1  0.63329700  0.81769900  0.45061500  1.0
  Ca  Ca3  1  0.08243900  0.02851600  0.52390100  1.0
  Ca  Ca4  1  0.08614700  0.55524800  0.02383000  1.0
  Ca  Ca5  1  0.15573700  0.56313000  0.30486400  1.0
  Ca  Ca6  1  0.15750100  0.09277500  0.80756500  1.0
  Ca  Ca7  1  0.26575500  0.34411500  0.20317700  1.0
  Ca  Ca8  1  0.26930200  0.42645600  0.70448600  1.0
  Ca  Ca9  1  0.27851100  0.84302300  0.70708300  1.0
  Ca  Ca10  1  0.28330300  0.93713400  0.20208400  1.0
  Ca  Ca11  1  0.47033200  0.44200500  0.52380400  1.0
  Ca  Ca12  1  0.47154200  0.53473500  0.02499500  1.0
  Ca  Ca13  1  0.49556800  0.05308500  0.52405200  1.0
  Ca  Ca14  1  0.71013600  0.05986500  0.80740900  1.0
  Ca  Ca15  1  0.71061400  0.14816000  0.30003300  1.0
  Ca  Ca16  1  0.74153800  0.59282200  0.30488200  1.0
  Ca  Ca17  1  0.74576200  0.65065800  0.80705900  1.0
  Ca  Ca18  1  0.85563000  0.92425600  0.20179600  1.0
  Ca  Ca19  1  0.86176400  0.43572000  0.70425700  1.0
  Ca  Ca20  1  0.99871600  0.49916700  0.49844000  1.0
  Fe  Fe21  1  0.99848300  0.99856900  0.99865600  1.0
  P  P22  1  0.08761700  0.27122200  0.40273600  1.0
  P  P23  1  0.09059200  0.31303000  0.90821900  1.0
  P  P24  1  0.13074700  0.81668700  0.40228000  1.0
  P  P25  1  0.13222200  0.81831000  0.90965400  1.0
  P  P26  1  0.41704300  0.22979000  0.09473600  1.0
  P  P27  1  0.42755300  0.69390100  0.59997200  1.0
  P  P28  1  0.46606700  0.73225900  0.20131000  1.0
  P  P29  1  0.46701900  0.23379500  0.70025600  1.0
  P  P30  1  0.58586900  0.31440900  0.40256400  1.0
  P  P31  1  0.59509600  0.77649000  0.90839100  1.0
  P  P32  1  0.86653800  0.17271900  0.60053400  1.0
  P  P33  1  0.86840100  0.19111700  0.09290100  1.0
  P  P34  1  0.90408500  0.67618100  0.09361900  1.0
  P  P35  1  0.90585100  0.73339100  0.59964600  1.0
  O  O36  1  0.00153700  0.13466300  0.88907400  1.0
  O  O37  1  0.01458200  0.64920100  0.84885400  1.0
  O  O38  1  0.01643500  0.64035300  0.37198500  1.0
  O  O39  1  0.02144700  0.88700700  0.89059400  1.0
  O  O40  1  0.02439000  0.88070200  0.34697300  1.0
  O  O41  1  0.05410000  0.89674600  0.66383600  1.0
  O  O42  1  0.05500700  0.66755300  0.16232400  1.0
  O  O43  1  0.19413700  0.31378200  0.52555500  1.0
  O  O44  1  0.19946600  0.38732700  0.02847800  1.0
  O  O45  1  0.19989600  0.36603400  0.84911300  1.0
  O  O46  1  0.20297400  0.32160800  0.34804000  1.0
  O  O47  1  0.21127000  0.88042400  0.52511700  1.0
  O  O48  1  0.21157000  0.82508800  0.02929700  1.0
  O  O49  1  0.24307100  0.12713900  0.09709000  1.0
  O  O50  1  0.26003800  0.91348800  0.86863600  1.0
  O  O51  1  0.26793100  0.63134300  0.61559600  1.0
  O  O52  1  0.26920900  0.85880600  0.36863900  1.0
  O  O53  1  0.35272500  0.24442900  0.74113800  1.0
  O  O54  1  0.35353300  0.60733700  0.24422500  1.0
  O  O55  1  0.38095500  0.68764100  0.07808800  1.0
  O  O56  1  0.38413400  0.19269100  0.57599200  1.0
  O  O57  1  0.39292600  0.64756700  0.48183200  1.0
  O  O58  1  0.39772000  0.24766800  0.98023800  1.0
  O  O59  1  0.46558900  0.14413600  0.34807600  1.0
  O  O60  1  0.48644000  0.83319000  0.84464600  1.0
  O  O61  1  0.49174300  0.39021100  0.16170500  1.0
  O  O62  1  0.49642500  0.10792300  0.74087500  1.0
  O  O63  1  0.49794400  0.88693200  0.24553600  1.0
  O  O64  1  0.50712800  0.61037400  0.66519100  1.0
  O  O65  1  0.50997600  0.41107400  0.36881400  1.0
  O  O66  1  0.51246500  0.15529400  0.14338400  1.0
  O  O67  1  0.51776800  0.60426900  0.86888900  1.0
  O  O68  1  0.52998800  0.86778300  0.63908300  1.0
  O  O69  1  0.63241800  0.74258900  0.24161000  1.0
  O  O70  1  0.63329600  0.38911000  0.74091200  1.0
  O  O71  1  0.63972700  0.80630500  0.02831000  1.0
  O  O72  1  0.64525800  0.33144300  0.52544900  1.0
  O  O73  1  0.73107800  0.37602800  0.37199400  1.0
  O  O74  1  0.73702400  0.08914600  0.48236800  1.0
  O  O75  1  0.74196000  0.15782000  0.97753500  1.0
  O  O76  1  0.75670100  0.86625800  0.89108600  1.0
  O  O77  1  0.76918400  0.15876400  0.66575300  1.0
  O  O78  1  0.77280000  0.66206400  0.64005100  1.0
  O  O79  1  0.77701900  0.62538200  0.13847200  1.0
  O  O80  1  0.78088500  0.11139100  0.16268000  1.0
  O  O81  1  0.82760300  0.58151000  0.97915800  1.0
  O  O82  1  0.83239500  0.74380600  0.48124600  1.0
  O  O83  1  0.95751800  0.09867700  0.36933500  1.0
  O  O84  1  0.95915400  0.35326300  0.86953700  1.0
  O  O85  1  0.97302700  0.11790600  0.09698600  1.0
  O  O86  1  0.97857000  0.11103700  0.64077900  1.0
  O  O87  1  0.97931500  0.85309500  0.09784800  1.0
  O  O88  1  0.97985100  0.34865100  0.61646500  1.0
  O  O89  1  0.98450300  0.63640400  0.61596800  1.0
  O  O90  1  0.99382800  0.36361400  0.13899900  1.0
  O  O91  1  0.99596000  0.35550000  0.37213300  1.0
