# Supplementary material for: An autonomous laboratory for the accelerated synthesis of inorganic materials
Source: Nature. 2023 Nov 29;624(7990):86–91. doi: 10.1038/s41586-023-06734-w (PMC10700133; doi:10.1038/s41586-023-06734-w)
Supplement: Supplementary file 3 — This file contains the refined X-ray diffraction data from the successful syntheses performed by the A-Lab. The corresponding crystal structures used during refinement are also included in CIF format. [file 41586_2023_6734_MOESM3_ESM.zip › Manual_Refinement_Results/Mn2VPO7/Mn2VPO7.cif]

# generated using pymatgen
data_Mn2VPO7
_symmetry_space_group_name_H-M   Cm
_cell_length_a   6.78465000
_cell_length_b   8.61407000
_cell_length_c   4.71195000
_cell_angle_alpha   90.00000000
_cell_angle_beta   104.04870000
_cell_angle_gamma   90.00000000
_symmetry_Int_Tables_number   8
_chemical_formula_structural   Mn2VPO7
_chemical_formula_sum   'Mn4 V2 P2 O14'
_cell_volume   267.14585100
_cell_formula_units_Z   2
loop_
 _symmetry_equiv_pos_site_id
 _symmetry_equiv_pos_as_xyz
  1  'x, y, z'
  2  'x, -y, z'
  3  'x+1/2, y+1/2, z'
  4  'x+1/2, -y+1/2, z'
loop_
 _atom_site_type_symbol
 _atom_site_label
 _atom_site_symmetry_multiplicity
 _atom_site_fract_x
 _atom_site_fract_y
 _atom_site_fract_z
 _atom_site_occupancy
  Mn  Mn0  4  0.12477800  0.19049800  0.28045700  1.0
  V  V1  2  0.35243700  0.50000000  0.68511700  1.0
  P  P2  2  0.39516400  0.00000000  0.87525800  1.0
  O  O3  4  0.35913900  0.33563900  0.49051400  1.0
  O  O4  4  0.39422150  0.14494150  0.05492600  1.0
  O  O5  2  0.00056550  0.00000000  0.02808900  1.0
  O  O6  2  0.09492200  0.50000000  0.75437200  1.0
  O  O7  2  0.21622800  0.00000000  0.60536700  1.0
