# Supplementary material for: An autonomous laboratory for the accelerated synthesis of inorganic materials
Source: Nature. 2023 Nov 29;624(7990):86–91. doi: 10.1038/s41586-023-06734-w (PMC10700133; doi:10.1038/s41586-023-06734-w)
Supplement: Supplementary file 3 — This file contains the refined X-ray diffraction data from the successful syntheses performed by the A-Lab. The corresponding crystal structures used during refinement are also included in CIF format. [file 41586_2023_6734_MOESM3_ESM.zip › Manual_Refinement_Results/MgTi2NiO6/MgTi2NiO6.cif]

# generated using pymatgen
data_MgTi2NiO6
_symmetry_space_group_name_H-M   R3
_cell_length_a   5.04458000
_cell_length_b   5.04458000
_cell_length_c   13.85967000
_cell_angle_alpha   90.00000000
_cell_angle_beta   90.00000000
_cell_angle_gamma   120.00000000
_symmetry_Int_Tables_number   146
_chemical_formula_structural   MgTi2NiO6
_chemical_formula_sum   'Mg3 Ti6 Ni3 O18'
_cell_volume   305.44537180
_cell_formula_units_Z   3
loop_
 _symmetry_equiv_pos_site_id
 _symmetry_equiv_pos_as_xyz
  1  'x, y, z'
  2  '-y, x-y, z'
  3  '-x+y, -x, z'
  4  'x+2/3, y+1/3, z+1/3'
  5  '-y+2/3, x-y+1/3, z+1/3'
  6  '-x+y+2/3, -x+1/3, z+1/3'
  7  'x+1/3, y+2/3, z+2/3'
  8  '-y+1/3, x-y+2/3, z+2/3'
  9  '-x+y+1/3, -x+2/3, z+2/3'
loop_
 _atom_site_type_symbol
 _atom_site_label
 _atom_site_symmetry_multiplicity
 _atom_site_fract_x
 _atom_site_fract_y
 _atom_site_fract_z
 _atom_site_occupancy
  Mg  Mg0  3  0.00000000  0.00000000  0.64652900  1.0
  Ti  Ti1  3  0.00000000  0.00000000  0.14311275  1.0
  Ti  Ti2  3  0.00000000  0.00000000  0.85654800  1.0
  Ni  Ni3  3  0.00000000  0.00000000  0.35081542  1.0
  O  O4  9  0.01798200  0.31531975  0.75367675  1.0
  O  O5  9  0.03764267  0.68682108  0.91383483  1.0
