# Supplementary material for: An autonomous laboratory for the accelerated synthesis of inorganic materials
Source: Nature. 2023 Nov 29;624(7990):86–91. doi: 10.1038/s41586-023-06734-w (PMC10700133; doi:10.1038/s41586-023-06734-w)
Supplement: Supplementary file 3 — This file contains the refined X-ray diffraction data from the successful syntheses performed by the A-Lab. The corresponding crystal structures used during refinement are also included in CIF format. [file 41586_2023_6734_MOESM3_ESM.zip › Manual_Refinement_Results/CaFe2P2O9/CaFe2P2O9.cif]

# generated using pymatgen
data_CaFe2P2O9
_symmetry_space_group_name_H-M   Pnma
_cell_length_a   14.26690800
_cell_length_b   6.37507400
_cell_length_c   7.30761900
_cell_angle_alpha   90.00000000
_cell_angle_beta   90.00000000
_cell_angle_gamma   90.00000000
_symmetry_Int_Tables_number   62
_chemical_formula_structural   CaFe2P2O9
_chemical_formula_sum   'Ca4 Fe8 P8 O36'
_cell_volume   664.64690585
_cell_formula_units_Z   4
loop_
 _symmetry_equiv_pos_site_id
 _symmetry_equiv_pos_as_xyz
  1  'x, y, z'
  2  '-x, -y, -z'
  3  '-x+1/2, -y, z+1/2'
  4  'x+1/2, y, -z+1/2'
  5  'x+1/2, -y+1/2, -z+1/2'
  6  '-x+1/2, y+1/2, z+1/2'
  7  '-x, y+1/2, -z'
  8  'x, -y+1/2, z'
loop_
 _atom_site_type_symbol
 _atom_site_label
 _atom_site_symmetry_multiplicity
 _atom_site_fract_x
 _atom_site_fract_y
 _atom_site_fract_z
 _atom_site_occupancy
  Ca  Ca0  4  0.22155000  0.75000000  0.10706000  1.0
  Fe  Fe1  4  0.00000000  0.00000000  0.00000000  1.0
  Fe  Fe2  4  0.11913000  0.75000000  0.64890000  1.0
  P  P3  4  0.06643000  0.25000000  0.63790000  1.0
  P  P4  4  0.19155000  0.25000000  0.11067000  1.0
  O  O5  8  0.13114000  0.05280000  0.10418000  1.0
  O  O6  8  0.13324000  0.06214000  0.62818000  1.0
  O  O7  4  0.00856000  0.75000000  0.50269000  1.0
  O  O8  4  0.01893000  0.25000000  0.82664000  1.0
  O  O9  4  0.05451000  0.75000000  0.87629000  1.0
  O  O10  4  0.23397000  0.75000000  0.45871000  1.0
  O  O11  4  0.24880000  0.75000000  0.78416000  1.0
