# Supplementary material for: An autonomous laboratory for the accelerated synthesis of inorganic materials
Source: Nature. 2023 Nov 29;624(7990):86–91. doi: 10.1038/s41586-023-06734-w (PMC10700133; doi:10.1038/s41586-023-06734-w)
Supplement: Supplementary file 3 — This file contains the refined X-ray diffraction data from the successful syntheses performed by the A-Lab. The corresponding crystal structures used during refinement are also included in CIF format. [file 41586_2023_6734_MOESM3_ESM.zip › Manual_Refinement_Results/Mn4Zn3(NiO6)2/Mn4Zn3(NiO6)2.cif]

# generated using pymatgen
data_Mn4Zn3(NiO6)2
_symmetry_space_group_name_H-M   C2/c
_cell_length_a   8.34447900
_cell_length_b   8.34525300
_cell_length_c   13.19258800
_cell_angle_alpha   90.00000000
_cell_angle_beta   108.40860000
_cell_angle_gamma   90.00000000
_symmetry_Int_Tables_number   15
_chemical_formula_structural   Mn4Zn3(NiO6)2
_chemical_formula_sum   'Mn16 Zn12 Ni8 O48'
_cell_volume   871.67885406
_cell_formula_units_Z   4
loop_
 _symmetry_equiv_pos_site_id
 _symmetry_equiv_pos_as_xyz
  1  'x, y, z'
  2  '-x, -y, -z'
  3  '-x, y, -z+1/2'
  4  'x, -y, z+1/2'
  5  'x+1/2, y+1/2, z'
  6  '-x+1/2, -y+1/2, -z'
  7  '-x+1/2, y+1/2, -z+1/2'
  8  'x+1/2, -y+1/2, z+1/2'
loop_
 _atom_site_type_symbol
 _atom_site_label
 _atom_site_symmetry_multiplicity
 _atom_site_fract_x
 _atom_site_fract_y
 _atom_site_fract_z
 _atom_site_occupancy
  Mn  Mn0  8  0.16418000  0.00377000  0.83390000  1.0
  Mn  Mn1  4  0.00000000  0.50000000  0.00000000  1.0
  Mn  Mn2  4  0.25000000  0.25000000  0.50000000  1.0
  Zn  Zn3  8  0.16166000  0.13902000  0.08389000  1.0
  Zn  Zn4  4  0.00000000  0.36557000  0.25000000  1.0
  Ni  Ni5  8  0.08448000  0.25146000  0.66769000  1.0
  O  O6  8  0.02202000  0.27319000  0.50406000  1.0
  O  O7  8  0.07386000  0.00231000  0.67728000  1.0
  O  O8  8  0.10234000  0.49805000  0.66267000  1.0
  O  O9  8  0.15557000  0.22911000  0.82840000  1.0
  O  O10  8  0.17638000  0.22821000  0.34306000  1.0
  O  O11  8  0.24087000  0.00428000  0.98746000  1.0
