# Supplementary material for: An autonomous laboratory for the accelerated synthesis of inorganic materials
Source: Nature. 2023 Nov 29;624(7990):86–91. doi: 10.1038/s41586-023-06734-w (PMC10700133; doi:10.1038/s41586-023-06734-w)
Supplement: Supplementary file 3 — This file contains the refined X-ray diffraction data from the successful syntheses performed by the A-Lab. The corresponding crystal structures used during refinement are also included in CIF format. [file 41586_2023_6734_MOESM3_ESM.zip › Manual_Refinement_Results/K4MgFe3(PO4)5/K4MgFe3(PO4)5.cif]

# generated using pymatgen
data_K4MgFe3(PO4)5
_symmetry_space_group_name_H-M   Cc
_cell_length_a   13.72900000
_cell_length_b   13.72040000
_cell_length_c   9.51200000
_cell_angle_alpha   90.00000000
_cell_angle_beta   91.39500000
_cell_angle_gamma   90.00000000
_symmetry_Int_Tables_number   9
_chemical_formula_structural   K4MgFe3(PO4)5
_chemical_formula_sum   'K16 Mg4 Fe12 P20 O80'
_cell_volume   1791.21939623
_cell_formula_units_Z   4
loop_
 _symmetry_equiv_pos_site_id
 _symmetry_equiv_pos_as_xyz
  1  'x, y, z'
  2  'x, -y, z+1/2'
  3  'x+1/2, y+1/2, z'
  4  'x+1/2, -y+1/2, z+1/2'
loop_
 _atom_site_type_symbol
 _atom_site_label
 _atom_site_symmetry_multiplicity
 _atom_site_fract_x
 _atom_site_fract_y
 _atom_site_fract_z
 _atom_site_occupancy
  K  K0  4  0.04994000  0.12101000  0.54130000  1.0
  K  K1  4  0.11915000  0.45129000  0.46286000  1.0
  K  K2  4  0.38215000  0.04956000  0.45772000  1.0
  K  K3  4  0.45283000  0.37960000  0.53557000  1.0
  Mg  Mg4  4  0.11672000  0.31090000  0.78869000  1.0
  Fe  Fe5  4  0.19043000  0.11784000  0.21066000  1.0
  Fe  Fe6  4  0.30979000  0.38290000  0.21192000  1.0
  Fe  Fe7  4  0.38115000  0.19155000  0.78840000  1.0
  P  P8  4  0.08567000  0.33154000  0.13541000  1.0
  P  P9  4  0.16740000  0.08651000  0.86523000  1.0
  P  P10  4  0.24975000  0.25056000  0.49941000  1.0
  P  P11  4  0.33144000  0.41513000  0.86587000  1.0
  P  P12  4  0.41284000  0.16728000  0.13447000  1.0
  O  O13  4  0.06329000  0.34534000  0.98275000  1.0
  O  O14  4  0.10316000  0.17058000  0.82464000  1.0
  O  O15  4  0.10445000  0.22479000  0.17455000  1.0
  O  O16  4  0.13065000  0.00465000  0.28549000  1.0
  O  O17  4  0.15686000  0.06237000  0.02098000  1.0
  O  O18  4  0.16366000  0.28133000  0.58750000  1.0
  O  O19  4  0.17361000  0.39457000  0.17796000  1.0
  O  O20  4  0.22184000  0.16361000  0.40604000  1.0
  O  O21  4  0.22725000  0.39795000  0.82805000  1.0
  O  O22  4  0.27426000  0.10459000  0.82581000  1.0
  O  O23  4  0.28336000  0.33661000  0.40743000  1.0
  O  O24  4  0.32391000  0.10383000  0.17139000  1.0
  O  O25  4  0.33608000  0.21921000  0.59189000  1.0
  O  O26  4  0.34629000  0.43674000  0.02165000  1.0
  O  O27  4  0.37362000  0.49620000  0.28540000  1.0
  O  O28  4  0.39256000  0.27410000  0.17289000  1.0
  O  O29  4  0.39624000  0.32760000  0.82429000  1.0
  O  O30  4  0.43326000  0.15735000  0.97776000  1.0
  O  O31  4  0.49811000  0.13073000  0.72127000  1.0
  O  O32  4  0.49826000  0.12762000  0.21475000  1.0
