# Supplementary material for: An autonomous laboratory for the accelerated synthesis of inorganic materials
Source: Nature. 2023 Nov 29;624(7990):86–91. doi: 10.1038/s41586-023-06734-w (PMC10700133; doi:10.1038/s41586-023-06734-w)
Supplement: Supplementary file 3 — This file contains the refined X-ray diffraction data from the successful syntheses performed by the A-Lab. The corresponding crystal structures used during refinement are also included in CIF format. [file 41586_2023_6734_MOESM3_ESM.zip › Manual_Refinement_Results/KNaTi2(PO5)2/KNaTi2(PO5)2.cif]

# generated using pymatgen
data_KNaTi2(PO5)2
_symmetry_space_group_name_H-M   Pna2_1
_cell_length_a   12.76068000
_cell_length_b   6.31999000
_cell_length_c   10.60754000
_cell_angle_alpha   90.00000000
_cell_angle_beta   90.00000000
_cell_angle_gamma   90.00000000
_symmetry_Int_Tables_number   33
_chemical_formula_structural   KNaTi2(PO5)2
_chemical_formula_sum   'K4 Na4 Ti8 P8 O40'
_cell_volume   855.47020310
_cell_formula_units_Z   4
loop_
 _symmetry_equiv_pos_site_id
 _symmetry_equiv_pos_as_xyz
  1  'x, y, z'
  2  '-x, -y, z+1/2'
  3  '-x+1/2, y+1/2, z+1/2'
  4  'x+1/2, -y+1/2, z'
loop_
 _atom_site_type_symbol
 _atom_site_label
 _atom_site_symmetry_multiplicity
 _atom_site_fract_x
 _atom_site_fract_y
 _atom_site_fract_z
 _atom_site_occupancy
  K  K0  4  0.10072056  0.18075453  0.58041324  1.0
  Na  Na1  4  0.14937670  0.76733276  0.29982970  1.0
  Ti  Ti2  4  0.12798084  0.49292530  0.01320943  1.0
  Ti  Ti3  4  0.24568581  0.76017724  0.76602279  1.0
  P  P4  4  0.00388177  0.33889003  0.27582952  1.0
  P  P5  4  0.18409589  0.99868339  0.02435620  1.0
  O  O6  4  0.00705874  0.53195249  0.89925399  1.0
  O  O7  4  0.01734513  0.49331526  0.16726740  1.0
  O  O8  4  0.09421103  0.80064750  0.75462188  1.0
  O  O9  4  0.09876045  0.18971910  0.29287700  1.0
  O  O10  4  0.11222135  0.18717501  0.00084977  1.0
  O  O11  4  0.11620414  0.80531584  0.05336156  1.0
  O  O12  4  0.22416642  0.46213457  0.15445340  1.0
  O  O13  4  0.22509121  0.53012887  0.89797174  1.0
  O  O14  4  0.24390990  0.46504775  0.41013406  1.0
  O  O15  4  0.24487049  0.53169209  0.64054831  1.0
