# Supplementary material for: An autonomous laboratory for the accelerated synthesis of inorganic materials
Source: Nature. 2023 Nov 29;624(7990):86–91. doi: 10.1038/s41586-023-06734-w (PMC10700133; doi:10.1038/s41586-023-06734-w)
Supplement: Supplementary file 3 — This file contains the refined X-ray diffraction data from the successful syntheses performed by the A-Lab. The corresponding crystal structures used during refinement are also included in CIF format. [file 41586_2023_6734_MOESM3_ESM.zip › Manual_Refinement_Results/CaGd2Zr(GaO3)4/CaGd2Zr(GaO3)4.cif]

# generated using pymatgen
data_CaGd2Zr(GaO3)4
_symmetry_space_group_name_H-M   P-1
_cell_length_a   10.63900000
_cell_length_b   10.85392795
_cell_length_c   10.90280000
_cell_angle_alpha   110.55107062
_cell_angle_beta   108.78800000
_cell_angle_gamma   108.11314888
_symmetry_Int_Tables_number   2
_chemical_formula_structural   CaGd2Zr(GaO3)4
_chemical_formula_sum   'Ca4 Gd8 Zr4 Ga16 O48'
_cell_volume   980.15209721
_cell_formula_units_Z   4
loop_
 _symmetry_equiv_pos_site_id
 _symmetry_equiv_pos_as_xyz
  1  'x, y, z'
  2  '-x, -y, -z'
loop_
 _atom_site_type_symbol
 _atom_site_label
 _atom_site_symmetry_multiplicity
 _atom_site_fract_x
 _atom_site_fract_y
 _atom_site_fract_z
 _atom_site_occupancy
  Ca  Ca0  2  0.24892700  0.62576000  0.86813100  1.0
  Ca  Ca1  2  0.37104300  0.24565000  0.12309800  1.0
  Gd  Gd2  2  0.11939300  0.36908700  0.24646500  1.0
  Gd  Gd3  2  0.12190800  0.75055000  0.38022700  1.0
  Gd  Gd4  2  0.24522300  0.11910700  0.37100900  1.0
  Gd  Gd5  2  0.37281700  0.12297900  0.74649900  1.0
  Zr  Zr6  1  0.00000000  0.50000000  0.00000000  1.0
  Zr  Zr7  1  0.50000000  0.00000000  0.00000000  1.0
  Zr  Zr8  1  0.50000000  0.50000000  0.00000000  1.0
  Zr  Zr9  1  0.50000000  0.50000000  0.50000000  1.0
  Ga  Ga10  2  0.11928800  0.87206400  0.74376500  1.0
  Ga  Ga11  2  0.12097200  0.23973100  0.87354600  1.0
  Ga  Ga12  2  0.24066900  0.37119600  0.62354500  1.0
  Ga  Ga13  2  0.24976600  0.87644100  0.12617200  1.0
  Ga  Ga14  2  0.37371900  0.75045300  0.62408300  1.0
  Ga  Ga15  2  0.37829000  0.63190500  0.25665100  1.0
  Ga  Ga16  1  0.00000000  0.00000000  0.00000000  1.0
  Ga  Ga17  1  0.00000000  0.00000000  0.50000000  1.0
  Ga  Ga18  1  0.00000000  0.50000000  0.50000000  1.0
  Ga  Ga19  1  0.50000000  0.00000000  0.50000000  1.0
  O  O20  2  0.02738900  0.12165500  0.20517900  1.0
  O  O21  2  0.02790700  0.90675900  0.32431000  1.0
  O  O22  2  0.07703100  0.67792500  0.69976300  1.0
  O  O23  2  0.08192400  0.39502300  0.87431200  1.0
  O  O24  2  0.08822600  0.41390200  0.61750100  1.0
  O  O25  2  0.09555000  0.68313700  0.97266400  1.0
  O  O26  2  0.11776000  0.20284000  0.02661500  1.0
  O  O27  2  0.12117200  0.91853300  0.59423000  1.0
  O  O28  2  0.17903200  0.59588200  0.47345200  1.0
  O  O29  2  0.18228700  0.58645700  0.21181200  1.0
  O  O30  2  0.20062500  0.02323800  0.12281600  1.0
  O  O31  2  0.20272800  0.17739100  0.58107000  1.0
  O  O32  2  0.28758500  0.37316100  0.47220000  1.0
  O  O33  2  0.29548900  0.91706900  0.32204300  1.0
  O  O34  2  0.31382300  0.02202600  0.89546800  1.0
  O  O35  2  0.31548800  0.28750500  0.91025300  1.0
  O  O36  2  0.37365300  0.47639000  0.29257300  1.0
  O  O37  2  0.37601900  0.90366600  0.58093400  1.0
  O  O38  2  0.39977600  0.52070300  0.81327800  1.0
  O  O39  2  0.40513300  0.87821500  0.08985700  1.0
  O  O40  2  0.41487400  0.79265800  0.81596400  1.0
  O  O41  2  0.41718400  0.62684000  0.10278500  1.0
  O  O42  2  0.47117400  0.17471700  0.59279400  1.0
  O  O43  2  0.47291000  0.28918300  0.37960100  1.0
