# Supplementary material for: An autonomous laboratory for the accelerated synthesis of inorganic materials
Source: Nature. 2023 Nov 29;624(7990):86–91. doi: 10.1038/s41586-023-06734-w (PMC10700133; doi:10.1038/s41586-023-06734-w)
Supplement: Supplementary file 3 — This file contains the refined X-ray diffraction data from the successful syntheses performed by the A-Lab. The corresponding crystal structures used during refinement are also included in CIF format. [file 41586_2023_6734_MOESM3_ESM.zip › Manual_Refinement_Results/KPr9(Si3O13)2/KPr9(Si3O13)2.cif]

# generated using pymatgen
data_KPr9(Si3O13)2
_symmetry_space_group_name_H-M   P3
_cell_length_a   9.61185000
_cell_length_b   9.61185000
_cell_length_c   7.12474000
_cell_angle_alpha   90.00000000
_cell_angle_beta   90.00000000
_cell_angle_gamma   120.00000000
_symmetry_Int_Tables_number   143
_chemical_formula_structural   KPr9(Si3O13)2
_chemical_formula_sum   'K1.0 Pr9 Si6 O26'
_cell_volume   570.05088145
_cell_formula_units_Z   1
loop_
 _symmetry_equiv_pos_site_id
 _symmetry_equiv_pos_as_xyz
  1  'x, y, z'
  2  '-y, x-y, z'
  3  '-x+y, -x, z'
loop_
 _atom_site_type_symbol
 _atom_site_label
 _atom_site_symmetry_multiplicity
 _atom_site_fract_x
 _atom_site_fract_y
 _atom_site_fract_z
 _atom_site_occupancy
  K  K0  3  0.42560000  0.32477400  0.74846900  0.1
  Pr  Pr1  3  0.42560000  0.32477400  0.74846900  0.9
  K  K2  3  0.43327500  0.08755500  0.25150100  0.1
  Pr  Pr3  3  0.43327500  0.08755500  0.25150100  0.9
  K  K4  1  0.00000000  0.00000000  0.49906900  0.1
  Pr  Pr5  1  0.00000000  0.00000000  0.49906900  0.9
  K  K6  1  0.00000000  0.00000000  0.99944800  0.1
  Pr  Pr7  1  0.00000000  0.00000000  0.99944800  0.9
  K  K8  1  0.33333333  0.66666667  0.49876200  0.1
  Pr  Pr9  1  0.33333333  0.66666667  0.49876200  0.9
  K  K10  1  0.33333333  0.66666667  0.99767900  0.1
  Pr  Pr11  1  0.33333333  0.66666667  0.99767900  0.9
  Si  Si12  3  0.03327800  0.73192100  0.24400600  1.0
  Si  Si13  3  0.06485700  0.36005300  0.75337900  1.0
  O  O14  3  0.00501100  0.42083000  0.93430300  1.0
  O  O15  3  0.07112900  0.20608600  0.24940700  1.0
  O  O16  3  0.13848400  0.64599900  0.22890600  1.0
  O  O17  3  0.17862900  0.01425100  0.74938600  1.0
  O  O18  3  0.18936700  0.74201000  0.76916800  1.0
  O  O19  3  0.31628100  0.22759000  0.06461500  1.0
  O  O20  3  0.32007300  0.24081000  0.43225600  1.0
  O  O21  3  0.41591900  0.00516500  0.57395200  1.0
  O  O22  1  0.66666667  0.33333333  0.25115100  1.0
  O  O23  1  0.66666667  0.33333333  0.75585200  1.0
