# Supplementary material for: An autonomous laboratory for the accelerated synthesis of inorganic materials
Source: Nature. 2023 Nov 29;624(7990):86–91. doi: 10.1038/s41586-023-06734-w (PMC10700133; doi:10.1038/s41586-023-06734-w)
Supplement: Supplementary file 3 — This file contains the refined X-ray diffraction data from the successful syntheses performed by the A-Lab. The corresponding crystal structures used during refinement are also included in CIF format. [file 41586_2023_6734_MOESM3_ESM.zip › Manual_Refinement_Results/CaCo(PO3)4/CaCo(PO3)4.cif]

# generated using pymatgen
data_CaCo(PO3)4
_symmetry_space_group_name_H-M   C2/c
_cell_length_a   12.15129900
_cell_length_b   8.69824400
_cell_length_c   9.89209400
_cell_angle_alpha   90.00000000
_cell_angle_beta   118.44080000
_cell_angle_gamma   90.00000000
_symmetry_Int_Tables_number   15
_chemical_formula_structural   CaCo(PO3)4
_chemical_formula_sum   'Ca4 Co4 P16 O48'
_cell_volume   919.35739298
_cell_formula_units_Z   4
loop_
 _symmetry_equiv_pos_site_id
 _symmetry_equiv_pos_as_xyz
  1  'x, y, z'
  2  '-x, -y, -z'
  3  '-x, y, -z+1/2'
  4  'x, -y, z+1/2'
  5  'x+1/2, y+1/2, z'
  6  '-x+1/2, -y+1/2, -z'
  7  '-x+1/2, y+1/2, -z+1/2'
  8  'x+1/2, -y+1/2, z+1/2'
loop_
 _atom_site_type_symbol
 _atom_site_label
 _atom_site_symmetry_multiplicity
 _atom_site_fract_x
 _atom_site_fract_y
 _atom_site_fract_z
 _atom_site_occupancy
  Ca  Ca0  4  0.00000000  0.04711000  0.75000000  1.0
  Co  Co1  4  0.25000000  0.25000000  0.00000000  1.0
  P  P2  8  0.00385000  0.27754000  0.47548000  1.0
  P  P3  8  0.18927000  0.49314000  0.69523000  1.0
  O  O4  8  0.03064000  0.13963000  0.41198000  1.0
  O  O5  8  0.05954000  0.25545000  0.92855000  1.0
  O  O6  8  0.07372000  0.39452000  0.15676000  1.0
  O  O7  8  0.13284000  0.36500000  0.56708000  1.0
  O  O8  8  0.21532000  0.07945000  0.83115000  1.0
  O  O9  8  0.22820000  0.57662000  0.34317000  1.0
