# Supplementary material for: An autonomous laboratory for the accelerated synthesis of inorganic materials
Source: Nature. 2023 Nov 29;624(7990):86–91. doi: 10.1038/s41586-023-06734-w (PMC10700133; doi:10.1038/s41586-023-06734-w)
Supplement: Supplementary file 3 — This file contains the refined X-ray diffraction data from the successful syntheses performed by the A-Lab. The corresponding crystal structures used during refinement are also included in CIF format. [file 41586_2023_6734_MOESM3_ESM.zip › Manual_Refinement_Results/NaCaMgFe(SiO3)4/NaCaMgFe(SiO3)4.cif]

# generated using pymatgen
data_NaCaMgFe(SiO3)4
_symmetry_space_group_name_H-M   C2
_cell_length_a   9.71164000
_cell_length_b   8.88703000
_cell_length_c   5.27524000
_cell_angle_alpha   90.00000000
_cell_angle_beta   106.44180000
_cell_angle_gamma   90.00000000
_symmetry_Int_Tables_number   5
_chemical_formula_structural   NaCaMgFe(SiO3)4
_chemical_formula_sum   'Na2 Ca2 Mg2 Fe2 Si8 O24'
_cell_volume   436.67551292
_cell_formula_units_Z   2
loop_
 _symmetry_equiv_pos_site_id
 _symmetry_equiv_pos_as_xyz
  1  'x, y, z'
  2  '-x, y, -z'
  3  'x+1/2, y+1/2, z'
  4  '-x+1/2, y+1/2, -z'
loop_
 _atom_site_type_symbol
 _atom_site_label
 _atom_site_symmetry_multiplicity
 _atom_site_fract_x
 _atom_site_fract_y
 _atom_site_fract_z
 _atom_site_occupancy
  Na  Na0  2  0.00000000  0.09331950  0.50000000  0.25
  Ca  Ca1  2  0.00000000  0.09331950  0.50000000  0.25
  Mg  Mg2  2  0.00000000  0.09331950  0.50000000  0.25
  Fe  Fe3  2  0.00000000  0.09331950  0.50000000  0.25
  Na  Na4  2  0.00000000  0.30132400  0.00000000  0.25
  Ca  Ca5  2  0.00000000  0.30132400  0.00000000  0.25
  Mg  Mg6  2  0.00000000  0.30132400  0.00000000  0.25
  Fe  Fe7  2  0.00000000  0.30132400  0.00000000  0.25
  Na  Na8  2  0.00000000  0.70109525  0.50000000  0.25
  Ca  Ca9  2  0.00000000  0.70109525  0.50000000  0.25
  Mg  Mg10  2  0.00000000  0.70109525  0.50000000  0.25
  Fe  Fe11  2  0.00000000  0.70109525  0.50000000  0.25
  Na  Na12  2  0.00000000  0.89902850  0.00000000  0.25
  Ca  Ca13  2  0.00000000  0.89902850  0.00000000  0.25
  Mg  Mg14  2  0.00000000  0.89902850  0.00000000  0.25
  Fe  Fe15  2  0.00000000  0.89902850  0.00000000  0.25
  Si  Si16  4  0.21132075  0.59139000  0.01519825  1.0
  Si  Si17  4  0.21246750  0.40866750  0.52102350  1.0
  O  O18  4  0.11423750  0.91852075  0.38067350  1.0
  O  O19  4  0.11523350  0.08460825  0.89858100  1.0
  O  O20  4  0.13762925  0.25052550  0.43407675  1.0
  O  O21  4  0.13879950  0.75297950  0.94139500  1.0
  O  O22  4  0.14712600  0.48445675  0.74896800  1.0
  O  O23  4  0.15246825  0.51150150  0.24532375  1.0
