# Supplementary material for: An autonomous laboratory for the accelerated synthesis of inorganic materials
Source: Nature. 2023 Nov 29;624(7990):86–91. doi: 10.1038/s41586-023-06734-w (PMC10700133; doi:10.1038/s41586-023-06734-w)
Supplement: Supplementary file 3 — This file contains the refined X-ray diffraction data from the successful syntheses performed by the A-Lab. The corresponding crystal structures used during refinement are also included in CIF format. [file 41586_2023_6734_MOESM3_ESM.zip › Manual_Refinement_Results/Ba6Na2V2Sb2O17/Ba6Na2V2Sb2O17.cif]

# generated using pymatgen
data_Ba6Na2V2Sb2O17
_symmetry_space_group_name_H-M   P6_3/mmc
_cell_length_a   5.93147000
_cell_length_b   5.93147000
_cell_length_c   29.93108500
_cell_angle_alpha   90.00000000
_cell_angle_beta   90.00000000
_cell_angle_gamma   120.00000000
_symmetry_Int_Tables_number   194
_chemical_formula_structural   Ba6Na2V2Sb2O17
_chemical_formula_sum   'Ba12 Na4 V4 Sb4 O34'
_cell_volume   911.96415444
_cell_formula_units_Z   2
loop_
 _symmetry_equiv_pos_site_id
 _symmetry_equiv_pos_as_xyz
  1  'x, y, z'
  2  '-x, -y, -z'
  3  'x-y, x, z+1/2'
  4  '-x+y, -x, -z+1/2'
  5  '-y, x-y, z'
  6  'y, -x+y, -z'
  7  '-x, -y, z+1/2'
  8  'x, y, -z+1/2'
  9  '-x+y, -x, z'
  10  'x-y, x, -z'
  11  'y, -x+y, z+1/2'
  12  '-y, x-y, -z+1/2'
  13  '-y, -x, -z+1/2'
  14  'y, x, z+1/2'
  15  '-x, -x+y, -z'
  16  'x, x-y, z'
  17  '-x+y, y, -z+1/2'
  18  'x-y, -y, z+1/2'
  19  'y, x, -z'
  20  '-y, -x, z'
  21  'x, x-y, -z+1/2'
  22  '-x, -x+y, z+1/2'
  23  'x-y, -y, -z'
  24  '-x+y, y, z'
loop_
 _atom_site_type_symbol
 _atom_site_label
 _atom_site_symmetry_multiplicity
 _atom_site_fract_x
 _atom_site_fract_y
 _atom_site_fract_z
 _atom_site_occupancy
  Ba  Ba0  4  0.33333333  0.66666667  0.17783000  1.0
  Ba  Ba1  4  0.33333333  0.66666667  0.59135000  1.0
  Ba  Ba2  2  0.00000000  0.00000000  0.00000000  1.0
  Ba  Ba3  2  0.00000000  0.00000000  0.25000000  1.0
  Na  Na4  4  0.00000000  0.00000000  0.12462000  1.0
  V  V5  4  0.33333333  0.66666667  0.05216000  1.0
  Sb  Sb6  4  0.33333333  0.66666667  0.70244000  1.0
  O  O7  12  0.17278000  0.34556000  0.66994000  1.0
  O  O8  12  0.17618500  0.35237000  0.07262000  1.0
  O  O9  6  0.03685000  0.51842500  0.75000000  1.0
  O  O10  4  0.33333333  0.66666667  0.50467000  1.0
