# Supplementary material for: An autonomous laboratory for the accelerated synthesis of inorganic materials
Source: Nature. 2023 Nov 29;624(7990):86–91. doi: 10.1038/s41586-023-06734-w (PMC10700133; doi:10.1038/s41586-023-06734-w)
Supplement: Supplementary file 3 — This file contains the refined X-ray diffraction data from the successful syntheses performed by the A-Lab. The corresponding crystal structures used during refinement are also included in CIF format. [file 41586_2023_6734_MOESM3_ESM.zip › Manual_Refinement_Results/InSb3(PO4)6/InSb3(PO4)6.cif]

# generated using pymatgen
data_InSb3(PO4)6
_symmetry_space_group_name_H-M   Pc
_cell_length_a   8.38969000
_cell_length_b   8.61562000
_cell_length_c   14.38838936
_cell_angle_alpha   90.00000000
_cell_angle_beta   124.78793415
_cell_angle_gamma   90.00000000
_symmetry_Int_Tables_number   7
_chemical_formula_structural   InSb3(PO4)6
_chemical_formula_sum   'In2 Sb6 P12 O48'
_cell_volume   854.14236003
_cell_formula_units_Z   2
loop_
 _symmetry_equiv_pos_site_id
 _symmetry_equiv_pos_as_xyz
  1  'x, y, z'
  2  'x, -y, z+1/2'
loop_
 _atom_site_type_symbol
 _atom_site_label
 _atom_site_symmetry_multiplicity
 _atom_site_fract_x
 _atom_site_fract_y
 _atom_site_fract_z
 _atom_site_occupancy
  In  In0  2  0.87342000  0.28158000  0.62285000  1.0
  Sb  Sb1  2  0.13237000  0.21590000  0.38408000  1.0
  Sb  Sb2  2  0.36532000  0.21600000  0.11489000  1.0
  Sb  Sb3  2  0.63488000  0.28268000  0.88412000  1.0
  P  P4  2  0.04364000  0.49438000  0.00180000  1.0
  P  P5  2  0.25532000  0.12819000  0.85830000  1.0
  P  P6  2  0.46035000  0.36684000  0.35309000  1.0
  P  P7  2  0.52744000  0.13263000  0.64470000  1.0
  P  P8  2  0.75980000  0.36090000  0.15349000  1.0
  P  P9  2  0.96164000  0.00245000  0.99428000  1.0
  O  O10  2  0.01539000  0.38356000  0.41551000  1.0
  O  O11  2  0.04578000  0.44322000  0.59820000  1.0
  O  O12  2  0.07782000  0.22520000  0.79655000  1.0
  O  O13  2  0.10950000  0.13378000  0.05211000  1.0
  O  O14  2  0.21793000  0.04739000  0.33152000  1.0
  O  O15  2  0.23655000  0.41265000  0.04108000  1.0
  O  O16  2  0.30779000  0.36560000  0.38099000  1.0
  O  O17  2  0.32428000  0.18709000  0.54675000  1.0
  O  O18  2  0.36569000  0.14378000  0.98678000  1.0
  O  O19  2  0.37424000  0.26187000  0.24919000  1.0
  O  O20  2  0.39710000  0.16698000  0.82728000  1.0
  O  O21  2  0.46567000  0.46594000  0.81611000  1.0
  O  O22  2  0.50118000  0.02167000  0.18888000  1.0
  O  O23  2  0.59668000  0.25271000  0.73901000  1.0
  O  O24  2  0.61318000  0.31581000  0.18034000  1.0
  O  O25  2  0.65584000  0.31670000  0.44787000  1.0
  O  O26  2  0.66864000  0.12223000  0.61416000  1.0
  O  O27  2  0.67223000  0.32917000  0.02888000  1.0
  O  O28  2  0.76153000  0.07901000  0.93828000  1.0
  O  O29  2  0.80616000  0.47254000  0.68320000  1.0
  O  O30  2  0.87653000  0.38015000  0.92777000  1.0
  O  O31  2  0.93386000  0.24938000  0.22202000  1.0
  O  O32  2  0.96474000  0.06576000  0.39590000  1.0
  O  O33  2  0.99749000  0.11290000  0.58001000  1.0
