# Supplementary material for: An autonomous laboratory for the accelerated synthesis of inorganic materials
Source: Nature. 2023 Nov 29;624(7990):86–91. doi: 10.1038/s41586-023-06734-w (PMC10700133; doi:10.1038/s41586-023-06734-w)
Supplement: Supplementary file 3 — This file contains the refined X-ray diffraction data from the successful syntheses performed by the A-Lab. The corresponding crystal structures used during refinement are also included in CIF format. [file 41586_2023_6734_MOESM3_ESM.zip › Manual_Refinement_Results/InSb3Pb4O13/InSb3Pb4O13.cif]

# generated using pymatgen
data_InSb3Pb4O13
_symmetry_space_group_name_H-M   R3m
_cell_length_a   7.49147000
_cell_length_b   7.49147000
_cell_length_c   18.31650000
_cell_angle_alpha   90.00000000
_cell_angle_beta   90.00000000
_cell_angle_gamma   120.00000000
_symmetry_Int_Tables_number   160
_chemical_formula_structural   InSb3Pb4O13
_chemical_formula_sum   'In3 Sb9 Pb12 O39'
_cell_volume   890.24022020
_cell_formula_units_Z   3
loop_
 _symmetry_equiv_pos_site_id
 _symmetry_equiv_pos_as_xyz
  1  'x, y, z'
  2  '-y, x-y, z'
  3  '-x+y, -x, z'
  4  '-y, -x, z'
  5  '-x+y, y, z'
  6  'x, x-y, z'
  7  'x+2/3, y+1/3, z+1/3'
  8  '-y+2/3, x-y+1/3, z+1/3'
  9  '-x+y+2/3, -x+1/3, z+1/3'
  10  '-y+2/3, -x+1/3, z+1/3'
  11  '-x+y+2/3, y+1/3, z+1/3'
  12  'x+2/3, x-y+1/3, z+1/3'
  13  'x+1/3, y+2/3, z+2/3'
  14  '-y+1/3, x-y+2/3, z+2/3'
  15  '-x+y+1/3, -x+2/3, z+2/3'
  16  '-y+1/3, -x+2/3, z+2/3'
  17  '-x+y+1/3, y+2/3, z+2/3'
  18  'x+1/3, x-y+2/3, z+2/3'
loop_
 _atom_site_type_symbol
 _atom_site_label
 _atom_site_symmetry_multiplicity
 _atom_site_fract_x
 _atom_site_fract_y
 _atom_site_fract_z
 _atom_site_occupancy
  In  In0  3  0.00000000  0.00000000  0.49990800  1.0
  Sb  Sb1  9  0.00070200  0.50035100  0.00022400  1.0
  Pb  Pb2  9  0.00006200  0.50003100  0.50069300  1.0
  Pb  Pb3  3  0.00000000  0.00000000  0.99869400  1.0
  O  O4  9  0.05154667  0.52577334  0.10510533  1.0
  O  O5  9  0.06932800  0.53466400  0.35274700  1.0
  O  O6  9  0.19073900  0.38147800  0.22787000  1.0
  O  O7  9  0.20211067  0.40422133  0.98134533  1.0
  O  O8  3  0.00000000  0.00000000  0.12244200  1.0
