# Supplementary material for: An autonomous laboratory for the accelerated synthesis of inorganic materials
Source: Nature. 2023 Nov 29;624(7990):86–91. doi: 10.1038/s41586-023-06734-w (PMC10700133; doi:10.1038/s41586-023-06734-w)
Supplement: Supplementary file 3 — This file contains the refined X-ray diffraction data from the successful syntheses performed by the A-Lab. The corresponding crystal structures used during refinement are also included in CIF format. [file 41586_2023_6734_MOESM3_ESM.zip › Manual_Refinement_Results/KNaP6(PbO3)8/KNaP6(PbO3)8.cif]

# generated using pymatgen
data_KNaP6(PbO3)8
_symmetry_space_group_name_H-M   P6_3/m
_cell_length_a   9.78206000
_cell_length_b   9.78206000
_cell_length_c   7.25926000
_cell_angle_alpha   90.00000000
_cell_angle_beta   90.00000000
_cell_angle_gamma   120.00000000
_symmetry_Int_Tables_number   176
_chemical_formula_structural   KNaP6(PbO3)8
_chemical_formula_sum   'K1 Na1 P6 Pb8 O24'
_cell_volume   601.56647860
_cell_formula_units_Z   1
loop_
 _symmetry_equiv_pos_site_id
 _symmetry_equiv_pos_as_xyz
  1  'x, y, z'
  2  '-x, -y, -z'
  3  'x-y, x, z+1/2'
  4  '-x+y, -x, -z+1/2'
  5  '-y, x-y, z'
  6  'y, -x+y, -z'
  7  '-x, -y, z+1/2'
  8  'x, y, -z+1/2'
  9  '-x+y, -x, z'
  10  'x-y, x, -z'
  11  'y, -x+y, z+1/2'
  12  '-y, x-y, -z+1/2'
loop_
 _atom_site_type_symbol
 _atom_site_label
 _atom_site_symmetry_multiplicity
 _atom_site_fract_x
 _atom_site_fract_y
 _atom_site_fract_z
 _atom_site_occupancy
  K  K0  4  0.33333333  0.66666667  0.49630000  0.25
  Na  Na1  4  0.33333333  0.66666667  0.49630000  0.25
  Pb  Pb2  4  0.33333333  0.66666667  0.49630000  0.5
  P  P3  6  0.01990000  0.62120000  0.75000000  1.0
  Pb  Pb4  6  0.00230000  0.74310000  0.25000000  1.0
  O  O5  12  0.07960000  0.73160000  0.58010000  1.0
  O  O6  6  0.10240000  0.51870000  0.75000000  1.0
  O  O7  6  0.16220000  0.48430000  0.25000000  1.0
