# Supplementary material for: An autonomous laboratory for the accelerated synthesis of inorganic materials
Source: Nature. 2023 Nov 29;624(7990):86–91. doi: 10.1038/s41586-023-06734-w (PMC10700133; doi:10.1038/s41586-023-06734-w)
Supplement: Supplementary file 3 — This file contains the refined X-ray diffraction data from the successful syntheses performed by the A-Lab. The corresponding crystal structures used during refinement are also included in CIF format. [file 41586_2023_6734_MOESM3_ESM.zip › Manual_Refinement_Results/MgTi4(PO4)6/MgTi4(PO4)6.cif]

# generated using pymatgen
data_MgTi4(PO4)6
_symmetry_space_group_name_H-M   R-3
_cell_length_a   8.48251800
_cell_length_b   8.48251800
_cell_length_c   20.97587900
_cell_angle_alpha   90.00000000
_cell_angle_beta   90.00000000
_cell_angle_gamma   120.00000000
_symmetry_Int_Tables_number   148
_chemical_formula_structural   MgTi4(PO4)6
_chemical_formula_sum   'Mg3 Ti12 P18 O72'
_cell_volume   1307.07461619
_cell_formula_units_Z   3
loop_
 _symmetry_equiv_pos_site_id
 _symmetry_equiv_pos_as_xyz
  1  'x, y, z'
  2  '-x, -y, -z'
  3  '-y, x-y, z'
  4  'y, -x+y, -z'
  5  '-x+y, -x, z'
  6  'x-y, x, -z'
  7  'x+2/3, y+1/3, z+1/3'
  8  '-x+2/3, -y+1/3, -z+1/3'
  9  '-y+2/3, x-y+1/3, z+1/3'
  10  'y+2/3, -x+y+1/3, -z+1/3'
  11  '-x+y+2/3, -x+1/3, z+1/3'
  12  'x-y+2/3, x+1/3, -z+1/3'
  13  'x+1/3, y+2/3, z+2/3'
  14  '-x+1/3, -y+2/3, -z+2/3'
  15  '-y+1/3, x-y+2/3, z+2/3'
  16  'y+1/3, -x+y+2/3, -z+2/3'
  17  '-x+y+1/3, -x+2/3, z+2/3'
  18  'x-y+1/3, x+2/3, -z+2/3'
loop_
 _atom_site_type_symbol
 _atom_site_label
 _atom_site_symmetry_multiplicity
 _atom_site_fract_x
 _atom_site_fract_y
 _atom_site_fract_z
 _atom_site_occupancy
  Mg  Mg0  3  -0.00000000  0.00000000  0.50000000  1.0
  Ti  Ti1  6  0.00000000  0.00000000  0.13333000  1.0
  Ti  Ti2  6  0.00000000  0.00000000  0.35319000  1.0
  P  P3  18  0.00898000  0.29327000  0.24624000  1.0
  O  O4  18  0.01002000  0.19271000  0.30809000  1.0
  O  O5  18  0.01426000  0.19139000  0.18787000  1.0
  O  O6  18  0.02171000  0.19713000  0.91626000  1.0
  O  O7  18  0.02724000  0.84384000  0.42342000  1.0
