# Supplementary material for: An autonomous laboratory for the accelerated synthesis of inorganic materials
Source: Nature. 2023 Nov 29;624(7990):86–91. doi: 10.1038/s41586-023-06734-w (PMC10700133; doi:10.1038/s41586-023-06734-w)
Supplement: Supplementary file 3 — This file contains the refined X-ray diffraction data from the successful syntheses performed by the A-Lab. The corresponding crystal structures used during refinement are also included in CIF format. [file 41586_2023_6734_MOESM3_ESM.zip › Manual_Refinement_Results/MgNi(PO3)4/MgNi(PO3)4.cif]

# generated using pymatgen
data_MgNi(PO3)4
_symmetry_space_group_name_H-M   C2/c
_cell_length_a   11.69340000
_cell_length_b   8.25395000
_cell_length_c   9.88579000
_cell_angle_alpha   90.00000000
_cell_angle_beta   118.71800000
_cell_angle_gamma   90.00000000
_symmetry_Int_Tables_number   15
_chemical_formula_structural   MgNi(PO3)4
_chemical_formula_sum   'Mg4 Ni4 P16 O48'
_cell_volume   836.77994581
_cell_formula_units_Z   4
loop_
 _symmetry_equiv_pos_site_id
 _symmetry_equiv_pos_as_xyz
  1  'x, y, z'
  2  '-x, -y, -z'
  3  '-x, y, -z+1/2'
  4  'x, -y, z+1/2'
  5  'x+1/2, y+1/2, z'
  6  '-x+1/2, -y+1/2, -z'
  7  '-x+1/2, y+1/2, -z+1/2'
  8  'x+1/2, -y+1/2, z+1/2'
loop_
 _atom_site_type_symbol
 _atom_site_label
 _atom_site_symmetry_multiplicity
 _atom_site_fract_x
 _atom_site_fract_y
 _atom_site_fract_z
 _atom_site_occupancy
  Mg  Mg0  4  0.00000000  0.04731000  0.25000000  1.0
  Ni  Ni1  4  0.25000000  0.25000000  0.50000000  1.0
  P  P2  8  0.00900000  0.25980000  0.97908000  1.0
  P  P3  8  0.19621000  0.48971000  0.19741000  1.0
  O  O4  8  0.03149000  0.11980000  0.90526000  1.0
  O  O5  8  0.04983000  0.23536000  0.41651000  1.0
  O  O6  8  0.07617000  0.39288000  0.65139000  1.0
  O  O7  8  0.14345000  0.35201000  0.06915000  1.0
  O  O8  8  0.20208000  0.07841000  0.32481000  1.0
  O  O9  8  0.23162000  0.57636000  0.84906000  1.0
