# Supplementary material for: An autonomous laboratory for the accelerated synthesis of inorganic materials
Source: Nature. 2023 Nov 29;624(7990):86–91. doi: 10.1038/s41586-023-06734-w (PMC10700133; doi:10.1038/s41586-023-06734-w)
Supplement: Supplementary file 3 — This file contains the refined X-ray diffraction data from the successful syntheses performed by the A-Lab. The corresponding crystal structures used during refinement are also included in CIF format. [file 41586_2023_6734_MOESM3_ESM.zip › Manual_Refinement_Results/Zn3Ni4(SbO6)2/Zn3Ni4(SbO6)2.cif]

# generated using pymatgen
data_Zn12Ni15.9984Sb7.9992O48
_symmetry_space_group_name_H-M   C2/c
_cell_length_a   8.48280000
_cell_length_b   8.56020000
_cell_length_c   13.44500000
_cell_angle_alpha   90.00000000
_cell_angle_beta   107.90800000
_cell_angle_gamma   90.00000000
_symmetry_Int_Tables_number   15
_chemical_formula_structural   Zn12Ni15.9984Sb7.9992O48
_chemical_formula_sum   'Zn12 Ni15.9984 Sb7.9992 O48'
_cell_volume   929.00111396
_cell_formula_units_Z   1
loop_
 _symmetry_equiv_pos_site_id
 _symmetry_equiv_pos_as_xyz
  1  'x, y, z'
  2  '-x, -y, -z'
  3  '-x, y, -z+1/2'
  4  'x, -y, z+1/2'
  5  'x+1/2, y+1/2, z'
  6  '-x+1/2, -y+1/2, -z'
  7  '-x+1/2, y+1/2, -z+1/2'
  8  'x+1/2, -y+1/2, z+1/2'
loop_
 _atom_site_type_symbol
 _atom_site_label
 _atom_site_symmetry_multiplicity
 _atom_site_fract_x
 _atom_site_fract_y
 _atom_site_fract_z
 _atom_site_occupancy
  Zn  Zn0  8  0.16774000  0.39193000  0.57538000  1.0
  Zn  Zn1  4  0.00000000  0.11473000  0.75000000  1.0
  Ni  Ni2  8  0.08730000  0.25268000  0.16324000  0.6666
  Sb  Sb3  8  0.08730000  0.25268000  0.16324000  0.3333
  Ni  Ni4  8  0.16700000  0.49611000  0.83715000  0.6666
  Sb  Sb5  8  0.16700000  0.49611000  0.83715000  0.3333
  Ni  Ni6  4  0.00000000  0.00000000  0.00000000  0.6666
  Sb  Sb7  4  0.00000000  0.00000000  0.00000000  0.3333
  Ni  Ni8  4  0.25000000  0.25000000  0.00000000  0.6666
  Sb  Sb9  4  0.25000000  0.25000000  0.00000000  0.3333
  O  O10  8  0.00810000  0.24693000  0.00896000  1.0
  O  O11  8  0.08019000  0.48418000  0.17334000  1.0
  O  O12  8  0.08933000  0.02055000  0.16253000  1.0
  O  O13  8  0.14847000  0.25462000  0.32478000  1.0
  O  O14  8  0.18079000  0.25449000  0.83362000  1.0
  O  O15  8  0.23986000  0.01464000  0.00800000  1.0
