# Supplementary material for: An autonomous laboratory for the accelerated synthesis of inorganic materials
Source: Nature. 2023 Nov 29;624(7990):86–91. doi: 10.1038/s41586-023-06734-w (PMC10700133; doi:10.1038/s41586-023-06734-w)
Supplement: Supplementary file 3 — This file contains the refined X-ray diffraction data from the successful syntheses performed by the A-Lab. The corresponding crystal structures used during refinement are also included in CIF format. [file 41586_2023_6734_MOESM3_ESM.zip › Manual_Refinement_Results/NaMnFe(PO4)2/NaMnFe(PO4)2.cif]

# generated using pymatgen
data_NaMnFe(PO4)2
_symmetry_space_group_name_H-M   P-1
_cell_length_a   9.25280000
_cell_length_b   9.26037000
_cell_length_c   12.06141000
_cell_angle_alpha   68.77180000
_cell_angle_beta   68.74290000
_cell_angle_gamma   85.94580000
_symmetry_Int_Tables_number   2
_chemical_formula_structural   NaMnFe(PO4)2
_chemical_formula_sum   'Na6 Mn6 Fe6 P12 O48'
_cell_volume   895.61982677
_cell_formula_units_Z   6
loop_
 _symmetry_equiv_pos_site_id
 _symmetry_equiv_pos_as_xyz
  1  'x, y, z'
  2  '-x, -y, -z'
loop_
 _atom_site_type_symbol
 _atom_site_label
 _atom_site_symmetry_multiplicity
 _atom_site_fract_x
 _atom_site_fract_y
 _atom_site_fract_z
 _atom_site_occupancy
  Na  Na0  2  0.11736900  0.14424300  0.36895100  1.0
  Na  Na1  2  0.24838600  0.25249400  0.74949300  1.0
  Na  Na2  1  0.00000000  0.00000000  0.00000000  1.0
  Na  Na3  1  0.50000000  0.50000000  0.50000000  1.0
  Mn  Mn4  2  0.11266200  0.63870400  0.12413400  1.0
  Mn  Mn5  2  0.22506300  0.91592900  0.65340300  1.0
  Mn  Mn6  2  0.39672300  0.86029200  0.37449800  1.0
  Fe  Fe7  2  0.16078100  0.47731700  0.40287400  1.0
  Fe  Fe8  2  0.28248900  0.59043500  0.84518400  1.0
  Fe  Fe9  2  0.34009100  0.03529000  0.09567900  1.0
  P  P10  2  0.04847500  0.82684900  0.32584300  1.0
  P  P11  2  0.07810000  0.29704700  0.06995000  1.0
  P  P12  2  0.15969600  0.58957700  0.62336300  1.0
  P  P13  2  0.33962600  0.91087800  0.87966400  1.0
  P  P14  2  0.41883900  0.21054600  0.42074100  1.0
  P  P15  2  0.45784700  0.67258300  0.17799300  1.0
  O  O16  2  0.01161400  0.81273600  0.21690300  1.0
  O  O17  2  0.02003800  0.44700200  0.31348300  1.0
  O  O18  2  0.02539100  0.66005900  0.43116700  1.0
  O  O19  2  0.05150800  0.06524400  0.61065000  1.0
  O  O20  2  0.06470900  0.26371500  0.95879700  1.0
  O  O21  2  0.08393300  0.72278200  0.82392900  1.0
  O  O22  2  0.14307500  0.46656700  0.02507800  1.0
  O  O23  2  0.18611100  0.18601500  0.12882500  1.0
  O  O24  2  0.19445400  0.76522500  0.55697300  1.0
  O  O25  2  0.22087700  0.88855800  0.27769700  1.0
  O  O26  2  0.23159000  0.51496800  0.72577700  1.0
  O  O27  2  0.23552500  0.50924700  0.52518000  1.0
  O  O28  2  0.26321400  0.97832800  0.98646800  1.0
  O  O29  2  0.27074300  0.99371900  0.77855400  1.0
  O  O30  2  0.28558200  0.61397400  0.22190300  1.0
  O  O31  2  0.29534600  0.31361800  0.37787500  1.0
  O  O32  2  0.29900600  0.73385300  0.93931300  1.0
  O  O33  2  0.36422400  0.04216600  0.45443700  1.0
  O  O34  2  0.42141900  0.75385700  0.69018800  1.0
  O  O35  2  0.43432900  0.44019600  0.87265500  1.0
  O  O36  2  0.43704600  0.23596900  0.53328500  1.0
  O  O37  2  0.48172500  0.05337700  0.18199800  1.0
  O  O38  2  0.48411900  0.83468900  0.06904000  1.0
  O  O39  2  0.48691800  0.68961700  0.28972700  1.0
