# Supplementary material for: An autonomous laboratory for the accelerated synthesis of inorganic materials
Source: Nature. 2023 Nov 29;624(7990):86–91. doi: 10.1038/s41586-023-06734-w (PMC10700133; doi:10.1038/s41586-023-06734-w)
Supplement: Supplementary file 3 — This file contains the refined X-ray diffraction data from the successful syntheses performed by the A-Lab. The corresponding crystal structures used during refinement are also included in CIF format. [file 41586_2023_6734_MOESM3_ESM.zip › Manual_Refinement_Results/Ba6Na2Ta2V2O17/Ba6Na2Ta2V2O17.cif]

# generated using pymatgen
data_Ba6Na2Ta2V2O17
_symmetry_space_group_name_H-M   P-3m1
_cell_length_a   5.86510000
_cell_length_b   5.86510000
_cell_length_c   14.77580000
_cell_angle_alpha   90.00000000
_cell_angle_beta   90.00000000
_cell_angle_gamma   120.00000000
_symmetry_Int_Tables_number   164
_chemical_formula_structural   Ba6Na2Ta2V2O17
_chemical_formula_sum   'Ba6 Na2 Ta2 V2 O17'
_cell_volume   440.18220155
_cell_formula_units_Z   1
loop_
 _symmetry_equiv_pos_site_id
 _symmetry_equiv_pos_as_xyz
  1  'x, y, z'
  2  '-x, -y, -z'
  3  '-y, x-y, z'
  4  'y, -x+y, -z'
  5  '-x+y, -x, z'
  6  'x-y, x, -z'
  7  'y, x, -z'
  8  '-y, -x, z'
  9  'x-y, -y, -z'
  10  '-x+y, y, z'
  11  '-x, -x+y, -z'
  12  'x, x-y, z'
loop_
 _atom_site_type_symbol
 _atom_site_label
 _atom_site_symmetry_multiplicity
 _atom_site_fract_x
 _atom_site_fract_y
 _atom_site_fract_z
 _atom_site_occupancy
  Ba  Ba0  2  0.33333333  0.66666667  0.34655000  1.0
  Ba  Ba1  2  0.33333333  0.66666667  0.81294000  1.0
  Ba  Ba2  1  0.00000000  0.00000000  0.00000000  1.0
  Ba  Ba3  1  0.00000000  0.00000000  0.50000000  1.0
  Na  Na4  2  0.00000000  0.00000000  0.25084000  1.0
  Ta  Ta5  2  0.33333333  0.66666667  0.58566000  1.0
  V  V6  2  0.33333333  0.66666667  0.10254000  1.0
  O  O7  6  0.17560000  0.35120000  0.14498000  1.0
  O  O8  6  0.17801000  0.35602000  0.65690000  1.0
  O  O9  3  0.00000000  0.50000000  0.50000000  1.0
  O  O10  2  0.33333333  0.66666667  0.98742000  1.0
