# Supplementary material for: An autonomous laboratory for the accelerated synthesis of inorganic materials
Source: Nature. 2023 Nov 29;624(7990):86–91. doi: 10.1038/s41586-023-06734-w (PMC10700133; doi:10.1038/s41586-023-06734-w)
Supplement: Supplementary file 3 — This file contains the refined X-ray diffraction data from the successful syntheses performed by the A-Lab. The corresponding crystal structures used during refinement are also included in CIF format. [file 41586_2023_6734_MOESM3_ESM.zip › Manual_Refinement_Results/K4TiSn3(PO5)4/K4TiSn3(PO5)4.cif]

# generated using pymatgen
data_K4TiSn3(PO5)4
_symmetry_space_group_name_H-M   P2_1
_cell_length_a   6.50198000
_cell_length_b   10.69527000
_cell_length_c   13.05824000
_cell_angle_alpha   90.00000000
_cell_angle_beta   90.01620000
_cell_angle_gamma   90.00000000
_symmetry_Int_Tables_number   4
_chemical_formula_structural   K4TiSn3(PO5)4
_chemical_formula_sum   'K8 Ti2 Sn6 P8 O40'
_cell_volume   908.07560969
_cell_formula_units_Z   2
loop_
 _symmetry_equiv_pos_site_id
 _symmetry_equiv_pos_as_xyz
  1  'x, y, z'
  2  '-x, y+1/2, -z'
loop_
 _atom_site_type_symbol
 _atom_site_label
 _atom_site_symmetry_multiplicity
 _atom_site_fract_x
 _atom_site_fract_y
 _atom_site_fract_z
 _atom_site_occupancy
  K  K0  2  0.19531100  0.93911400  0.39003800  1.0
  K  K1  2  0.22261500  0.69714200  0.62542600  1.0
  K  K2  2  0.27663100  0.69778900  0.12120000  1.0
  K  K3  2  0.30281700  0.94002400  0.89446700  1.0
  Ti  Ti4  2  0.00250000  0.50094200  0.86937800  1.0
  Sn  Sn5  2  0.24778500  0.25063700  0.74968600  1.0
  Sn  Sn6  2  0.25705000  0.25102700  0.24527600  1.0
  Sn  Sn7  2  0.49845200  0.50070300  0.37265200  1.0
  P  P8  2  0.00210800  0.49842800  0.32351200  1.0
  P  P9  2  0.15510100  0.25019900  0.00047300  1.0
  P  P10  2  0.33870200  0.25033200  0.50026200  1.0
  P  P11  2  0.49789600  0.49819300  0.82300100  1.0
  O  O12  2  0.01211500  0.36139400  0.98408400  1.0
  O  O13  2  0.02576400  0.13235200  0.01661400  1.0
  O  O14  2  0.02608600  0.37440500  0.77711200  1.0
  O  O15  2  0.02786100  0.38481200  0.25327800  1.0
  O  O16  2  0.02855400  0.10920500  0.74893200  1.0
  O  O17  2  0.04151900  0.11876100  0.22684300  1.0
  O  O18  2  0.18202800  0.97489200  0.60597800  1.0
  O  O19  2  0.18513500  0.52178000  0.39354600  1.0
  O  O20  2  0.19811200  0.27330500  0.59196800  1.0
  O  O21  2  0.20130200  0.22926800  0.40685300  1.0
  O  O22  2  0.29666600  0.22767300  0.90764900  1.0
  O  O23  2  0.30109300  0.27519600  0.09061200  1.0
  O  O24  2  0.30510500  0.51899900  0.88732200  1.0
  O  O25  2  0.31373600  0.97723100  0.10964600  1.0
  O  O26  2  0.46880500  0.12614900  0.73590000  1.0
  O  O27  2  0.47125700  0.10874500  0.25018300  1.0
  O  O28  2  0.47388800  0.38516600  0.75150500  1.0
  O  O29  2  0.47522300  0.13345300  0.51228400  1.0
  O  O30  2  0.48717200  0.36112100  0.48682300  1.0
  O  O31  2  0.48850200  0.36396400  0.27102300  1.0
