# Supplementary material for: An autonomous laboratory for the accelerated synthesis of inorganic materials
Source: Nature. 2023 Nov 29;624(7990):86–91. doi: 10.1038/s41586-023-06734-w (PMC10700133; doi:10.1038/s41586-023-06734-w)
Supplement: Supplementary file 3 — This file contains the refined X-ray diffraction data from the successful syntheses performed by the A-Lab. The corresponding crystal structures used during refinement are also included in CIF format. [file 41586_2023_6734_MOESM3_ESM.zip › Manual_Refinement_Results/KMn3O6/KMn3O6.cif]

# generated using pymatgen
data_KMn3O6
_symmetry_space_group_name_H-M   C2/m
_cell_length_a   14.28700000
_cell_length_b   2.84354000
_cell_length_c   9.55100000
_cell_angle_alpha   90.00000000
_cell_angle_beta   127.15500000
_cell_angle_gamma   90.00000000
_symmetry_Int_Tables_number   12
_chemical_formula_structural   KMn3O6
_chemical_formula_sum   'K2 Mn6 O12'
_cell_volume   309.25022042
_cell_formula_units_Z   2
loop_
 _symmetry_equiv_pos_site_id
 _symmetry_equiv_pos_as_xyz
  1  'x, y, z'
  2  '-x, -y, -z'
  3  '-x, y, -z'
  4  'x, -y, z'
  5  'x+1/2, y+1/2, z'
  6  '-x+1/2, -y+1/2, -z'
  7  '-x+1/2, y+1/2, -z'
  8  'x+1/2, -y+1/2, z'
loop_
 _atom_site_type_symbol
 _atom_site_label
 _atom_site_symmetry_multiplicity
 _atom_site_fract_x
 _atom_site_fract_y
 _atom_site_fract_z
 _atom_site_occupancy
  K  K0  4  0.07720000  0.50000000  0.66270000  0.5
  Mn  Mn1  4  0.17584000  0.50000000  0.33609000  1.0
  Mn  Mn2  2  0.00000000  0.00000000  0.00000000  1.0
  O  O3  4  0.01110000  0.50000000  0.14460000  1.0
  O  O4  4  0.16290000  0.00000000  0.46180000  1.0
  O  O5  4  0.19270000  0.00000000  0.22380000  1.0
