# Supplementary material for: An autonomous laboratory for the accelerated synthesis of inorganic materials
Source: Nature. 2023 Nov 29;624(7990):86–91. doi: 10.1038/s41586-023-06734-w (PMC10700133; doi:10.1038/s41586-023-06734-w)
Supplement: Supplementary file 3 — This file contains the refined X-ray diffraction data from the successful syntheses performed by the A-Lab. The corresponding crystal structures used during refinement are also included in CIF format. [file 41586_2023_6734_MOESM3_ESM.zip › Manual_Refinement_Results/MgV4Cu3O14/MgV4Cu3O14.cif]

# generated using pymatgen
data_MgV4Cu3O14
_symmetry_space_group_name_H-M   P1
_cell_length_a   5.55940000
_cell_length_b   5.57188000
_cell_length_c   10.12206000
_cell_angle_alpha   103.92660000
_cell_angle_beta   103.92500000
_cell_angle_gamma   93.13860000
_symmetry_Int_Tables_number   1
_chemical_formula_structural   MgV4Cu3O14
_chemical_formula_sum   'Mg1 V4 Cu3 O14'
_cell_volume   293.26352876
_cell_formula_units_Z   1
loop_
 _symmetry_equiv_pos_site_id
 _symmetry_equiv_pos_as_xyz
  1  'x, y, z'
loop_
 _atom_site_type_symbol
 _atom_site_label
 _atom_site_symmetry_multiplicity
 _atom_site_fract_x
 _atom_site_fract_y
 _atom_site_fract_z
 _atom_site_occupancy
  Mg  Mg0  1  0.23800500  0.08857300  0.97755700  1.0
  V  V1  1  0.04699900  0.50139100  0.21388100  1.0
  V  V2  1  0.50303500  0.04837500  0.71149600  1.0
  V  V3  1  0.50307500  0.94984200  0.28799300  1.0
  V  V4  1  0.95120600  0.50687200  0.78797100  1.0
  Cu  Cu5  1  0.12310000  0.26320500  0.48650700  1.0
  Cu  Cu6  1  0.73504100  0.88446300  0.01447000  1.0
  Cu  Cu7  1  0.87697000  0.73146700  0.51235000  1.0
  O  O8  1  0.01674700  0.51126100  0.62815600  1.0
  O  O9  1  0.02712000  0.21568900  0.10735000  1.0
  O  O10  1  0.15086600  0.34244600  0.86892200  1.0
  O  O11  1  0.21489700  0.03888400  0.60410700  1.0
  O  O12  1  0.33518100  0.14706000  0.36944500  1.0
  O  O13  1  0.35407300  0.64337600  0.24801800  1.0
  O  O14  1  0.48954300  0.97436400  0.86766600  1.0
  O  O15  1  0.51580300  0.02135700  0.12964500  1.0
  O  O16  1  0.64984400  0.35830700  0.75162600  1.0
  O  O17  1  0.67038500  0.85234100  0.62942700  1.0
  O  O18  1  0.78974400  0.96111500  0.39790600  1.0
  O  O19  1  0.85038300  0.67008500  0.13084800  1.0
  O  O20  1  0.97240300  0.80035400  0.89943200  1.0
  O  O21  1  0.98558000  0.48917500  0.37522700  1.0
