# Supplementary material for: An autonomous laboratory for the accelerated synthesis of inorganic materials
Source: Nature. 2023 Nov 29;624(7990):86–91. doi: 10.1038/s41586-023-06734-w (PMC10700133; doi:10.1038/s41586-023-06734-w)
Supplement: Supplementary file 3 — This file contains the refined X-ray diffraction data from the successful syntheses performed by the A-Lab. The corresponding crystal structures used during refinement are also included in CIF format. [file 41586_2023_6734_MOESM3_ESM.zip › Manual_Refinement_Results/CaNi(PO3)4/CaNi(PO3)4.cif]

# generated using pymatgen
data_CaNi(PO3)4
_symmetry_space_group_name_H-M   C2/c
_cell_length_a   12.06521000
_cell_length_b   8.68663000
_cell_length_c   9.79043000
_cell_angle_alpha   90.00000000
_cell_angle_beta   117.96170000
_cell_angle_gamma   90.00000000
_symmetry_Int_Tables_number   15
_chemical_formula_structural   CaNi(PO3)4
_chemical_formula_sum   'Ca4 Ni4 P16 O48'
_cell_volume   906.31076392
_cell_formula_units_Z   4
loop_
 _symmetry_equiv_pos_site_id
 _symmetry_equiv_pos_as_xyz
  1  'x, y, z'
  2  '-x, -y, -z'
  3  '-x, y, -z+1/2'
  4  'x, -y, z+1/2'
  5  'x+1/2, y+1/2, z'
  6  '-x+1/2, -y+1/2, -z'
  7  '-x+1/2, y+1/2, -z+1/2'
  8  'x+1/2, -y+1/2, z+1/2'
loop_
 _atom_site_type_symbol
 _atom_site_label
 _atom_site_symmetry_multiplicity
 _atom_site_fract_x
 _atom_site_fract_y
 _atom_site_fract_z
 _atom_site_occupancy
  Ca  Ca0  4  0.00000000  0.05223622  0.25000000  1.0
  Ni  Ni1  4  0.25000000  0.25000000  0.50000000  1.0
  P  P2  8  0.00417499  0.28105959  0.97115123  1.0
  P  P3  8  0.19203959  0.50097395  0.69978094  1.0
  O  O4  8  0.04058589  0.13977035  0.92086328  1.0
  O  O5  8  0.05817166  0.26631664  0.42704613  1.0
  O  O6  8  0.08328455  0.38366686  0.67735234  1.0
  O  O7  8  0.12569816  0.38602219  0.05496477  1.0
  O  O8  8  0.21220583  0.08680622  0.32629271  1.0
  O  O9  8  0.23613822  0.58239683  0.84851562  1.0
