# Supplementary material for: An autonomous laboratory for the accelerated synthesis of inorganic materials
Source: Nature. 2023 Nov 29;624(7990):86–91. doi: 10.1038/s41586-023-06734-w (PMC10700133; doi:10.1038/s41586-023-06734-w)
Supplement: Supplementary file 3 — This file contains the refined X-ray diffraction data from the successful syntheses performed by the A-Lab. The corresponding crystal structures used during refinement are also included in CIF format. [file 41586_2023_6734_MOESM3_ESM.zip › Manual_Refinement_Results/K2TiCr(PO4)3/K2TiCr(PO4)3.cif]

# generated using pymatgen
data_K2TiCr(PO4)3
_symmetry_space_group_name_H-M   P2_13
_cell_length_a   9.79668000
_cell_length_b   9.79668000
_cell_length_c   9.79668000
_cell_angle_alpha   90.00000000
_cell_angle_beta   90.00000000
_cell_angle_gamma   90.00000000
_symmetry_Int_Tables_number   198
_chemical_formula_structural   K2TiCr(PO4)3
_chemical_formula_sum   'K8 Ti4 Cr4 P12 O48'
_cell_volume   940.23576562
_cell_formula_units_Z   4
loop_
 _symmetry_equiv_pos_site_id
 _symmetry_equiv_pos_as_xyz
  1  'x, y, z'
  2  '-x+1/2, -y, z+1/2'
  3  'x+1/2, -y+1/2, -z'
  4  '-x, y+1/2, -z+1/2'
  5  'z, x, y'
  6  'z+1/2, -x+1/2, -y'
  7  '-z, x+1/2, -y+1/2'
  8  '-z+1/2, -x, y+1/2'
  9  'y, z, x'
  10  '-y, z+1/2, -x+1/2'
  11  '-y+1/2, -z, x+1/2'
  12  'y+1/2, -z+1/2, -x'
loop_
 _atom_site_type_symbol
 _atom_site_label
 _atom_site_symmetry_multiplicity
 _atom_site_fract_x
 _atom_site_fract_y
 _atom_site_fract_z
 _atom_site_occupancy
  K  K0  4  0.04380100  0.54380100  0.95619900  1.0
  K  K1  4  0.18342100  0.81657900  0.31657900  1.0
  Ti  Ti2  4  0.16379400  0.16379400  0.16379400  1.0
  Cr  Cr3  4  0.10520600  0.39479400  0.60520600  1.0
  P  P4  12  0.02243300  0.70707300  0.62469400  1.0
  O  O5  12  0.01237200  0.05117100  0.22788000  1.0
  O  O6  12  0.01293000  0.55998900  0.67261700  1.0
  O  O7  12  0.04830700  0.29949300  0.77508600  1.0
  O  O8  12  0.10240400  0.32835800  0.25104100  1.0
