# Supplementary material for: An autonomous laboratory for the accelerated synthesis of inorganic materials
Source: Nature. 2023 Nov 29;624(7990):86–91. doi: 10.1038/s41586-023-06734-w (PMC10700133; doi:10.1038/s41586-023-06734-w)
Supplement: Supplementary file 3 — This file contains the refined X-ray diffraction data from the successful syntheses performed by the A-Lab. The corresponding crystal structures used during refinement are also included in CIF format. [file 41586_2023_6734_MOESM3_ESM.zip › Manual_Refinement_Results/KNa2Ga3(SiO4)3/KNa2Ga3(SiO4)3.cif]

# generated using pymatgen
data_KNa2Ga3(SiO4)3
_symmetry_space_group_name_H-M   P2_1/c
_cell_length_a   8.79310000
_cell_length_b   8.28634000
_cell_length_c   17.64869396
_cell_angle_alpha   90.00000000
_cell_angle_beta   119.87088641
_cell_angle_gamma   90.00000000
_symmetry_Int_Tables_number   14
_chemical_formula_structural   KNa2Ga3(SiO4)3
_chemical_formula_sum   'K4 Na8 Ga12 Si12 O48'
_cell_volume   1115.09412606
_cell_formula_units_Z   4
loop_
 _symmetry_equiv_pos_site_id
 _symmetry_equiv_pos_as_xyz
  1  'x, y, z'
  2  '-x, -y, -z'
  3  '-x, y+1/2, -z+1/2'
  4  'x, -y+1/2, z+1/2'
loop_
 _atom_site_type_symbol
 _atom_site_label
 _atom_site_symmetry_multiplicity
 _atom_site_fract_x
 _atom_site_fract_y
 _atom_site_fract_z
 _atom_site_occupancy
  K  K0  4  0.00104100  0.00193800  0.75084800  1.0
  Na  Na1  4  0.32192500  0.03208200  0.59050200  1.0
  Na  Na2  4  0.33908600  0.02943600  0.06403900  1.0
  Ga  Ga3  4  0.03318800  0.71568000  0.59253700  1.0
  Ga  Ga4  4  0.31420700  0.71312800  0.92205600  1.0
  Ga  Ga5  4  0.34509800  0.21465500  0.76519900  1.0
  Si  Si6  4  0.03013400  0.16989600  0.08985600  1.0
  Si  Si7  4  0.31886000  0.17075900  0.42308000  1.0
  Si  Si8  4  0.34739400  0.66958200  0.26548100  1.0
  O  O9  4  0.07995500  0.23609000  0.52392700  1.0
  O  O10  4  0.11236700  0.23420400  0.68146200  1.0
  O  O11  4  0.11721000  0.50914100  0.60777600  1.0
  O  O12  4  0.13319300  0.23268600  0.87374400  1.0
  O  O13  4  0.18258000  0.65521500  0.45098300  1.0
  O  O14  4  0.22253400  0.65486800  0.16015500  1.0
  O  O15  4  0.24669600  0.72930400  0.80651700  1.0
  O  O16  4  0.28011200  0.50780100  0.94748000  1.0
  O  O17  4  0.38510400  0.00925600  0.80874400  1.0
  O  O18  4  0.40211700  0.15582200  0.35887400  1.0
  O  O19  4  0.45164100  0.23555100  0.01311400  1.0
  O  O20  4  0.46544200  0.24610000  0.70708500  1.0
