# Supplementary material for: An autonomous laboratory for the accelerated synthesis of inorganic materials
Source: Nature. 2023 Nov 29;624(7990):86–91. doi: 10.1038/s41586-023-06734-w (PMC10700133; doi:10.1038/s41586-023-06734-w)
Supplement: Supplementary file 3 — This file contains the refined X-ray diffraction data from the successful syntheses performed by the A-Lab. The corresponding crystal structures used during refinement are also included in CIF format. [file 41586_2023_6734_MOESM3_ESM.zip › Manual_Refinement_Results/MgCuP2O7/MgCuP2O7.cif]

# generated using pymatgen
data_MgCuP2O7
_symmetry_space_group_name_H-M   C2/m
_cell_length_a   6.64981000
_cell_length_b   8.21061000
_cell_length_c   4.51950000
_cell_angle_alpha   90.00000000
_cell_angle_beta   106.61580000
_cell_angle_gamma   90.00000000
_symmetry_Int_Tables_number   12
_chemical_formula_structural   MgCuP2O7
_chemical_formula_sum   'Mg2 Cu2 P4 O14'
_cell_volume   236.45638697
_cell_formula_units_Z   2
loop_
 _symmetry_equiv_pos_site_id
 _symmetry_equiv_pos_as_xyz
  1  'x, y, z'
  2  '-x, -y, -z'
  3  '-x, y, -z'
  4  'x, -y, z'
  5  'x+1/2, y+1/2, z'
  6  '-x+1/2, -y+1/2, -z'
  7  '-x+1/2, y+1/2, -z'
  8  'x+1/2, -y+1/2, z'
loop_
 _atom_type_symbol
 _atom_type_oxidation_number
  Mg2+  2.0
  Cu2+  2.0
  P5+  5.0
  O2-  -2.0
loop_
 _atom_site_type_symbol
 _atom_site_label
 _atom_site_symmetry_multiplicity
 _atom_site_fract_x
 _atom_site_fract_y
 _atom_site_fract_z
 _atom_site_occupancy
  Mg2+  Mg0  4  0.00000000  0.31230000  0.50000000  0.5
  Cu2+  Cu1  4  0.00000000  0.31230000  0.50000000  0.5
  P5+  P2  4  0.20800000  0.00000000  0.90975000  1.0
  O2-  O3  8  0.21260000  0.15410000  0.72490000  1.0
  O2-  O4  4  0.11220000  0.50000000  0.78435000  1.0
  O2-  O5  2  0.00000000  0.00000000  0.00000000  1.0
