# Supplementary material for: An autonomous laboratory for the accelerated synthesis of inorganic materials
Source: Nature. 2023 Nov 29;624(7990):86–91. doi: 10.1038/s41586-023-06734-w (PMC10700133; doi:10.1038/s41586-023-06734-w)
Supplement: Supplementary file 3 — This file contains the refined X-ray diffraction data from the successful syntheses performed by the A-Lab. The corresponding crystal structures used during refinement are also included in CIF format. [file 41586_2023_6734_MOESM3_ESM.zip › Manual_Refinement_Results/Mn7(P2O7)4/Mn7(P2O7)4.cif]

# generated using pymatgen
data_Mn7(P2O7)4
_symmetry_space_group_name_H-M   C222_1
_cell_length_a   8.15320000
_cell_length_b   10.54470000
_cell_length_c   22.13410000
_cell_angle_alpha   90.00000000
_cell_angle_beta   90.00000000
_cell_angle_gamma   90.00000000
_symmetry_Int_Tables_number   20
_chemical_formula_structural   Mn7(P2O7)4
_chemical_formula_sum   'Mn28 P32 O112'
_cell_volume   1902.93604262
_cell_formula_units_Z   4
loop_
 _symmetry_equiv_pos_site_id
 _symmetry_equiv_pos_as_xyz
  1  'x, y, z'
  2  '-x, -y, z+1/2'
  3  'x, -y, -z'
  4  '-x, y, -z+1/2'
  5  'x+1/2, y+1/2, z'
  6  '-x+1/2, -y+1/2, z+1/2'
  7  'x+1/2, -y+1/2, -z'
  8  '-x+1/2, y+1/2, -z+1/2'
loop_
 _atom_site_type_symbol
 _atom_site_label
 _atom_site_symmetry_multiplicity
 _atom_site_fract_x
 _atom_site_fract_y
 _atom_site_fract_z
 _atom_site_occupancy
  Mn  Mn0  8  0.06791400  0.35211900  0.87665000  1.0
  Mn  Mn1  8  0.18115650  0.14389850  0.13555300  1.0
  Mn  Mn2  4  0.00000000  0.27845900  0.25000000  1.0
  Mn  Mn3  4  0.07247600  0.00000000  0.00000000  1.0
  Mn  Mn4  4  0.19021100  0.50000000  0.00000000  1.0
  P  P5  8  0.10784850  0.29580850  0.50509000  1.0
  P  P6  8  0.11766250  0.35866850  0.38103500  1.0
  P  P7  8  0.12672100  0.05395300  0.62361900  1.0
  P  P8  8  0.24032750  0.46187350  0.76805800  1.0
  O  O9  8  0.00416350  0.28884550  0.15480400  1.0
  O  O10  8  0.01819750  0.00795550  0.09734300  1.0
  O  O11  8  0.03286850  0.34925650  0.96081600  1.0
  O  O12  8  0.05144700  0.34606000  0.44457100  1.0
  O  O13  8  0.11356750  0.38218250  0.79908400  1.0
  O  O14  8  0.11622750  0.14242250  0.50356400  1.0
  O  O15  8  0.12113600  0.48731500  0.62868600  1.0
  O  O16  8  0.12526750  0.20873250  0.62796900  1.0
  O  O17  8  0.12603050  0.00313850  0.31350600  1.0
  O  O18  8  0.17081850  0.12687150  0.22626800  1.0
  O  O19  8  0.18219500  0.40990500  0.25774700  1.0
  O  O20  8  0.22329500  0.20201200  0.88011900  1.0
  O  O21  8  0.22436550  0.49445650  0.09477200  1.0
  O  O22  8  0.24062050  0.14191750  0.02296600  1.0
