# Supplementary material for: An autonomous laboratory for the accelerated synthesis of inorganic materials
Source: Nature. 2023 Nov 29;624(7990):86–91. doi: 10.1038/s41586-023-06734-w (PMC10700133; doi:10.1038/s41586-023-06734-w)
Supplement: Supplementary file 3 — This file contains the refined X-ray diffraction data from the successful syntheses performed by the A-Lab. The corresponding crystal structures used during refinement are also included in CIF format. [file 41586_2023_6734_MOESM3_ESM.zip › Refinement-Table.xlsx]

## Sheet: Sheet1
Target Formula	Conclusions	From automated analysis: phases identified [wt%] and refinement outcome (Rwp%)	From manual analysis: phases identified [wt%] and refinement outcome (Rwp%)	Notes from manual analysis	Lattice parameters & volume for target and most similar phases									Manually refined using DFT structural prototype? *
					Phase	Spacegroup	a (Å)	b (Å)	c (Å)	α (°)	β (°)	γ (°)	Volume (Å^3)
MgNi(PO3)4	Structure: confirmed. Composition: confirmed. Ordering: ambiguous.	MgNi(PO3)4 Rwp = 7.53%	MgNi(PO3)4 [90.79%] (Ni0.6Mg0.4)3(PO4)2 [6.21%] MgNiO2 [3.00%] Rwp = 5.16%	Ordering: If (Mg/Ni) disorder is considered, the fit is also reasonable with similar Rwp (3.76%). Ordering cannot be reliably determined from the XRD pattern alone. Composition: The observed volume falls between those of the known end-members, Mg2(PO3)4 (ICSD #4280) and Ni2(PO3)4 (ICSD #409092), providing evidence for solid solution formation. The observed volume differs from previous data on MgN…	MgNi(PO3)4 ALab Prototype matches MgNi(PO3)4 [Rao et al. (1991)]	C2/c	11.6934	8.25395	9.88579	90	118.718	90	836.78	TRUE
					MgNi(PO3)4 [Rao et al. (1991)]	C2/c	11.6925	8.2644	9.8484	90	118.702	90	834.734
					Mg2(PO3)4 ICSD #4280	C2/c	11.756	8.285	9.917	90	118.96	90	845.122
					Ni2(PO3)4 ICSD #409092	C2/c	11.611	8.218	9.826	90	118.41	90	824.671
Mn4Zn3(NiO6)2	Structure: confirmed. Composition: confirmed. Ordering: ambiguous.	Mn4Zn3(NiO6)2 Rwp = 5.59%	Mn4Zn3(NiO6)2 [91.32%] NiO [8.68%] Rwp = 4.32%	Ordering: If (Mn/Ni) disorder is considered, the fit is also reasonable with similar Rwp (4.37%). Ordering cannot be reliably determined from the XRD pattern alone. Composition: The observed volume differs from that of a closely related composition, Mn4.014Zn3.036Ni1.95O12 (ICSD #92224), by only 0.328%.	Mn4Zn3(NiO6)2 A-Lab Prototype matches Mn1.338Zn1.012Ni0.65O4 (ICSD #92224)	C2/c	8.34448	8.34525	13.1926	90	108.409	90	24.213 (volume/cation site)	TRUE
					Mn1.338Zn1.012Ni0.65O4 ICSD #92224	Fd-3m	8.3358	8.3358	8.3358	90	90	90	24.134 (volume/cation site)
					Mn1.591Zn0.759Ni0.65O4 ICSD #92223	Fd-3m	8.362	8.362	8.362	90	90	90	24.362 (volume/cation site)
					Mn2.024Zn0.326Ni0.65O4 ICSD #92222	Fd-3m	8.4054	8.4054	8.4054	90	90	90	24.744 (volume/cation site)
MgCuP2O7	Structure: confirmed. Composition: confirmed. Ordering: confirmed, likely to have (Mg/Cu) disorder.	MgCuP2O7 Rwp = 9.43%	MgCuP2O7 Rwp = 5.34%	Structure: A high-temperature distortion of the MP structure with deformations in the P-O-P bond angle is used in the manual refinement to better account for several low-intensity diffraction peaks. Ordering: (Mg/Cu) disorder is included in both manual and automated refinement. Composition: The observed volume differs from previous data on MgCuP2O7 (Boukhari et al., 1990) by only -0.146%.	MgCuP2O7 A-Lab (manual) Prototype matches MgCuP2O7 [Boukhari et al. (1990)]	C2/m	6.64981	8.21061	4.5195	90	106.616	90	236.456	TRUE
					MgCuP2O7 [Boukhari et al. (1990)]	C2/m	6.65	8.19	4.53	90	106.3	90	236.803
					MgCuP2O7 A-Lab (automated) Prototype matches MgCuP2O7 Boukhari et al. (1990)	P-1	5.28241	6.30886	7.5369	81.0269	87.9196	72.3032	236.344
					Mg2P2O7 ICSD #20295	C2/m	6.49	8.28	4.51	90	104.08	90	235.074
					Cu2P2O7 ICSD #27436	C2/m	6.827	8.118	4.576	90	108.85	90	240.008
Mn2VPO7	Structure: confirmed. Composition: confirmed. Ordering: ambiguous.	Mn2VPO7 Rwp = 3.21%	Mn2VPO7 Rwp = 2.89%	Ordering: Considering (V/P) disorder results in a comparably good fit with Rwp = 2.86%. Composition: The observed volume (267.146 Å^3) falls between the volumes of the endmembers, Mn2P2O7 (ICSD #47136) and Mn2V2O7 (ICSD #24321), which are 258.090 Å^3 and 282.877 Å^3, respectively. NOTE: the reported c-lattice parameter for ICSD #250126 likely has a digit transposition error. **More details provid…	Mn2VPO7 A-Lab Prototype matches Mn2P1.09V0.91O7 (ICSD #250126)	Cm	6.78465	8.61407	4.71195	90	104.049	90	267.146	TRUE
					Mn2P1.09V0.91O7 ICSD #250126	Cm	6.794	8.621	4.721**	90	104.07	90	268.218**
					Mn2P2O7 ICSD #47136	C2/m	6.633	8.584	4.646	90	102.67	90	258.09
					Mn2V2O7 ICSD #24321	C2/m	6.71	8.726	4.97	90	103.57	90	282.877
MgTi4(PO4)6	Structure: confirmed. Composition: confirmed. Ordering: ambiguous.	MgTi4(PO4)6 Rwp = 14.51%	MgTi4(PO4)6 [88.21%] TiP2O7 [11.79%] Rwp = 9.93%	Ordering: If (Mg/vacancy) disorder is considered, the fit is also reasonable with a similar Rwp (9.34%). Ordering cannot be concluded from the XRD pattern alone. Composition: The observed volume differs from previous data on MgTi4(PO4)6 (ICSD #290277) by only -0.188%.	MgTi4(PO4)6 A-Lab Prototype matches MgTi4(PO4)6 ICSD 290277	R-3	8.48252	8.48252	20.9759	90	90	120	1307.08	TRUE
					MgTi4(PO4)6 ICSD #290277	R-3c	8.4898	8.4898	20.9793	90	90	120	1309.53
CaFe2P2O9	Structure: confirmed. Composition: confirmed. Ordering: confirmed, unlikely to have cation disorder.	CaFe2P2O9 [75.80%] CaFe3P3O13 [24.20%] Rwp = 2.34%	CaFe2P2O9 [72.32%] CaFe3P3O13 [27.68%] Rwp = 2.44%	Ordering: No disorder is considered as Ca2+ (100 pm) and Fe3+ (high spin, 64.5 pm) do not have the same valence, and the ionic radius of Fe3+ radius is 35.5% smaller than that of Ca2+. Composition: The observed volume differs from previous data on CaFe2P2O9 (Britvin et al., 2023) by only -0.315%.	CaFe2P2O9 A-Lab Prototype matches CaFe2P2O9 [Britvin et al. (2023)]	Pnma	14.2669	6.37507	7.30762	90	90	90	664.647	TRUE
					CaFe2P2O9 [Britvin et al. (2023)]	Pnma	14.2757	6.3832	7.3169	90	90	90	666.75
Zr2Sb2Pb4O13	Structure: confirmed. Composition: confirmed. Ordering: ambiguous.	Zr2Sb2Pb4O13 Rwp = 8.20%	Zr2Sb2Pb4O13 Rwp = 7.78%	Ordering: If (Zr/Sb) disorder is considered, the fit is also reasonable with similar Rwp (7.39%). The ordering cannot be concluded from the XRD pattern alone. Composition: Zr incorporation into Sb2Pb2O7 (ICSD #27120) is evidenced by the observed 7.985% volume expansion, consistent with the larger ionic radius of Zr4+ (72 pm) versus Sb5+ (60 pm). The observed volume per cation differs from that of…	Zr2Sb2Pb4O13 A-Lab Prototype matches Zr2Sb2Pb4O13 (ICSD #62721)	Imm2	7.54457	7.5477	10.6656	90	90	90	37.959 (volume/cation site)	TRUE
					Zr2Sb2Pb4O13 ICSD #62721	Fd-3m	10.6349	10.6349	10.6349	90	90	90	37.588 (volume/cation site)
					Sb2Pb2O7 ICSD #27120	Fd-3m	10.4	10.4	10.4	90	90	90	35.152 (volume/cation site)
FeSb3Pb4O13	Structure: confirmed. Composition: confirmed. Ordering: ambiguous.	FeSb3Pb4O13 Rwp = 8.86%	FeSb3Pb4O13 [95.42%] Sb2Pb2O7 [4.58%] Rwp = 7.79%	Ordering: (Fe/Sb) disorder was included in both automated and manual analysis. However, if refinement is carried out using the ordered structure, the fit is also reasonable with a similar Rwp (7.74%). The ordering cannot be concluded from the XRD pattern alone. Composition: Fe incorporation into Sb2Pb2O7 (ICSD #27120) is evidenced by the observed 2.867% volume expansion, consistent with the large…	FeSb3Pb4O13 A-Lab Prototype matches FeSb3Pb4O13 (ICSD #60805)	R3m	7.424	7.424	18.1816	90	90	120	36.160 (volume/cation site)	TRUE
					FeSb3Pb4O13 ICSD #60805	Fd-3m	10.48	10.48	10.48	90	90	90	35.973 (volume/cation site)
					Sb2Pb2O7 ICSD #27120	Fd-3m	10.4	10.4	10.4	90	90	90	35.152 (volume/cation site)
Ba6Na2V2Sb2O17	Structure: confirmed. Composition: confirmed. Ordering: confirmed, unlikely to have cation disorder.	Ba6Na2V2Sb2O17 Rwp = 13.62%	Ba6Na2V2Sb2O17 [88.18%] Ba3(VO4)2 [5.95%] Ba4NaSb3O12 [5.87%] Rwp = 8.92%	Ordering: Manual refinement was done without cation ordering modifications to the MP structure. Cation disorder is unlikely due to large differences in ionic radii and oxidation states of Ba2+ (161 pm), Sb5+ (60 pm), Na+ (102 pm), and V5+ (35.5 pm). Composition: The lattice volume difference between the refined target phase and Ba6Na2V2Sb2O17 (Quarez et al., 2003) is 0.346%, confirming a close co…	Ba6Na2V2Sb2O17 A-Lab Prototype matches Ba6Na2V2Sb2O17 [Quarez et al. (2003)]	P6_3/mmc	5.93147	5.93147	29.9311	90	90	120	911.964	TRUE
					Ba6Na2V2Sb2O17 [Quarez et al. (2003)]	P6_3/mmc	5.9252	5.9252	29.891	90	90	120	908.818
MgV4Cu3O14	Structure: confirmed. Composition: confirmed. Ordering: ambiguous.	MgV4Cu3O14 Rwp = 5.64%	MgV4Cu3O14 [82.77%] CuO [17.23%] Rwp = 4.35%	Ordering: No modification of ordering was made to the original MP structure in automated and manual analysis. If (Mg-Cu) disorder is introduced, it will result in a similar fit with Rwp = 4.53%. The ordering cannot be concluded from the XRD pattern alone. Composition: The volume/cation site difference between the refined target phase and Cu1.5Mg0.5V2O7 (ICSD #69731) is -0.024%, confirming a close…	MgV4Cu3O14 Alab Prototype matches Cu1.5Mg0.5V2O7 (ICSD #69731)	P1	5.5594	5.57188	10.1221	103.927	103.925	93.1386	36.66 Volume/cation site	TRUE
					Cu1.5Mg0.5V2O7 ICSD #69731	C2/c	7.6603	8.0887	10.1166	90	110.624	90	36.67 Volume/cation site
					Cu2V2O7 ICSD #23479	C2/c	7.687	8.007	10.09	90	110.45	90	36.37 Volume/cation site
CaCo(PO3)4	Structure: confirmed. Composition: confirmed. Ordering: ambiguous.	CaCo(PO3)4 Rwp = 1.94%	CaCo(PO3)4 Rwp = 1.97%	Ordering: If (Ca/Co) disorder is considered, the fit is also reasonable with similar Rwp (2.10%). The ordering cannot be concluded from the XRD pattern alone. Composition: Ca incorporation into Co2(PO3)4 (ICSD #300027) is evidenced by the observed 7.82% volumetric expansion, which is consistent with the larger ionic radius of Ca2+ (100 pm) versus Co2+ (74.5 pm). The observed volume matches more c…	CaCo(PO3)4 ALab Prototype matches CaCo(PO3)4 [Trojan (1990)]	C2/c	12.1513	8.69824	9.89209	90	118.441	90	919.357	TRUE
					CaCo(PO3)4 [Trojan (1990)]	C2/c	12.1307	8.6765	9.8746	90	118.903	90	909.863
					Co2(PO3)4 ICSD #300027	C2/c	11.809	8.297	9.923	90	118.72	90	852.641
K4TiSn3(PO5)4	Structure: confirmed. Composition: confirmed. Ordering: ambiguous	K4TiSn3(PO5)4 Rwp = 14.28%	K4TiSn3(PO5)4 [77.91%] KSn2(PO4)3 [10.07%] SnO2 [12.02%] Rwp = 6.49%	Ordering: If (Ti/Sn) disorder is included, it results in a similar fit with Rwp = 6.34%. The ordering cannot be concluded from the XRD pattern alone. Composition: The observed volume differs from previous data on K4TiSn3(PO5)4 (ICSD #250088) by -0.11%.	K4TiSn3(PO5)4 Alab Prototype matches K4TiSn3(PO5)4 (ICSD #250088)	P2_1	6.50198	10.6953	13.0582	90	90.0162	90	908.076	TRUE
					K4TiSn3(PO5)4 ICSD #250088	Pna2_1	13.076	6.504	10.69	90	90	90	909.145
					KTiPO5 ICSD #6199	Pna2_1	12.814	6.404	10.616	90	90	90	871.158
					KSnPO5 ICSD #79650	Pna2_1	13.17	6.5387	10.745	90	90	90	925.302
KPr9(Si3O13)2	Structure: confirmed. Composition: confirmed. Ordering: ambiguous.	KPr9(Si3O13)2 Rwp = 12.99%	KPr9(Si3O13)2 [81.55%] Pr3O5 [18.45%] Rwp = 6.66%	Ordering: (K/Pr) disorder was included in the MP structure during automated and manual analysis. A comparably good fit can be obtained with the ordered structure (Rwp = 6.56%). There is one small extra peak at ~16.5 deg caused by ordering, but its intensity is too low to confidently distinguish between order and disorder. Composition: The observed volume differs from previous data on KPr9(Si3O13)…	KPr9(Si3O13)2 Alab Prototype matches KPr9(Si3O13)2 (ICSD #153272)	P3	9.61185	9.61185	7.12474	90	90	120	570.051	TRUE
					KPr9(Si3O13)2 ICSD #153272	P6_3/m	9.6466	9.6466	7.1136	90	90	120	573.282
					Pr9.33(Si3O13)2 [Felsche (1972)]	P6_3/m	9.607	9.607	7.073	90	90	120	565.3
KNaP6(PbO3)8	Structure: confirmed. Composition: confirmed. Ordering: confirmed, likely to have (K/Na/Pb) disorder on 4f site	KNaP6(PbO3)8 Rwp = 18.75%	KNaP6(PbO3)8 [71.10%] Pb8(PO4)2O5 [28.90%] Rwp = 9.44%	Ordering: (K/Na/Pb) disorder on the 4f site was included during automated and manual analysis. Using an ordered structure results in a slightly worse fit (Rwp = 11.53%), with several extra peaks (e.g., 16 deg) that are not evident in the experimental pattern. Composition: The observed volume differs from previous data on KNaP6(PbO3)8 ICSD #182501 by only 0.066%.	KNaP6(PbO3)8 Alab Prototype matches KNaP6(PbO3)8 (ICSD #182501)	P6_3/m	9.78206	9.78206	7.25926	90	90	120	601.566	TRUE
					KNaP6(PbO3)8 ICSD #182501	P6_3/m	9.7838	9.7838	7.2519	90	90	120	601.17
					K2Pb8(PO4)6 ICSD #16351	P6_3/m	9.827	9.827	7.304	90	90	120	610.848
					Na2Pb8(PO4)6 ICSD #91793	P6_3/m	9.7249	9.7249	7.19	90	90	120	588.884
MnAgO2	Structure: confirmed. Composition: confirmed. Ordering: confirmed, unlikely to disorder.	MnAgO2 Rwp = 7.31%	MnAgO2 [97.72%] Ag [2.28%] Rwp = 3.89%	Ordering: No disordering was used during automated or manual refinement. Composition: The observed volume differs from previous data on MnAgO2 [Mahroua et al. (2019)] by only 0.136%.	MnAgO2 Alab Prototype matches MnAgO2 [Mahroua et al. (2019)]	C2/m	5.57141	2.89983	6.294	90	100.49	90	99.998	TRUE
					MnAgO2 [Mahroua et al. (2019)]	C2/m	5.584	2.895	6.28	90	100.369	90	99.862
K2TiCr(PO4)3	Structure: confirmed. Composition: confirmed. Ordering: ambiguous	K2TiCr(PO4)3 Rwp = 9.42%	K2TiCr(PO4)3 [93.79%] Cr2O3 [6.21%] Rwp = 7.05%	Ordering: Using (Cr/Ti) partial disorder results in a similar fit with Rwp = 6.93%. The ordering cannot be concluded from the XRD pattern alone. Compostion: The observed volume differs from previous data on K2TiCr(PO4)3 (ICSD #280999) by only -0.105%.	K2TiCr(PO4)3 Alab Prototype matches K2TiCr(PO4)3 (ICSD #280999)	P2_13	9.79668	9.79668	9.79668	90	90	90	940.236	TRUE
					K2TiCr(PO4)3 ICSD #280999	P2_13	9.8001	9.8001	9.8001	90	90	90	941.221
					KTi2(PO4)3 ICSD #23529	P2_13	9.77	9.77	9.77	90	90	90	932.575
MgTi2NiO6	Structure: confirmed. Composition: confirmed. Ordering: ambiguous	MgTi2NiO6 Rwp = 5.15%	MgTi2NiO6 [96.53%] MgNiO2 [3.47%] Rwp = 4.93%	Ordering: If (Mg/Ni) disorder is introduced to the structure, the fit is also reasonable with similar Rwp (4.22%). The ordering cannot be concluded from the XRD pattern alone. Composition: The observed volume differs from previous data on NiMgTi2O6 (ICSD #171583) by only 0.18%.	MgTi2NiO6 Alab Prototype matches NiMgTi2O6 (ICSD #171583)	R3	5.04458	5.04458	13.8597	90	90	120	305.445	TRUE
					NiMgTi2O6 ICSD #171583	R-3	5.0418	5.0418	13.8494	90	90	120	304.883
					MgTiO3 ICSD #19786	R-3	5.0554	5.0554	13.8966	90	90	120	307.574
					NiTiO3 ICSD #79284	R-3	5.0311	5.0311	13.796	90	90	120	302.419
K4MgFe3(PO4)5	Structure: confirmed. Composition: confirmed. Ordering: ambiguous.	K4MgFe3(PO4)5 [94.18%] FePO4 [5.82%] Rwp = 4.42%	K4MgFe3(PO4)5 Rwp = 4.09%	Ordering: If (Mg/Fe) disorder is introduced to the structure, a reasonable with similar Rwp (4.14%) can also be achieved. The ordering cannot be concluded from the XRD pattern alone. Composition: Mg incorporation into K4Fe4(PO4)5 lattice is evidenced by the observed 0.543% volume expansion, consistent with the larger ionic radius of Mg2+ (66 pm) versus Fe3+ (58 pm) and Fe2+ (61 pm). The observed …	K4MgFe3(PO4)5 A-Lab Prototype matches K4MgFe3(PO4)5 (ICSD #161484)	Cc	13.729	13.7204	9.512	90	91.395	90	13.570 (volume/atom site)	TRUE
					K4MgFe3(PO4)5 ICSD #161484	P-42_1c	9.714	9.714	9.493	90	90	90	13.572 (volume/atom site)
					K4Fe4(PO4)5 ICSD #290271	P-42_1c	9.745	9.745	9.38	90	90	90	13.497 (volume/atom site)
InSb3(PO4)6	Structure: confirmed Composition: confirmed. Ordering: ambiguous	InSb3(PO4)6 [22.59%] SbP2O7 [48.58%] SbPO4 [28.83%] Rwp = 8.55%	InSb3(PO4)6 [22.80%] SbPO4 [27.44%] Sb0.5In0.5(P2O7) [49.76%] Rwp = 6.17%	Ordering: If (In/Sb) disorder is used for refinement, it results in a similar fit with Rwp = 6.18%. The ordering cannot be concluded from the XRD pattern alone. Composition: The observed volume differs from previous data on InSb3(PO4)6 (ICSD #166834) by only 0.27%.	InSb3(PO4)6 Alab Prototype matches InSb3(PO4)6 ICSD #166834	Pc	8.38969	8.61562	14.3884	90	124.788	90	854.142	TRUE
					InSb3(PO4)6 ICSD #166834	P2_1/c	8.372	8.623	14.3578	90	124.733	90	851.823
					Sb2(PO4)3 ICSD #72735	P2_1/c	8.3185	8.7354	14.4147	90	124.118	90	867.169
Na3Ca18Fe(PO4)14	Structure: confirmed. Composition: confirmed. Ordering: ambiguous.	Na3Ca18Fe(PO4)14 Rwp = 11.88%	Na3Ca18Fe(PO4)14 [67.54%] Ca2P2O7 [26.99%] CaO [5.48%] Rwp = 4.29%	Ordering: If (Ca/Na) and (Ca/Fe) disorder are included in the refinement (similar to ICSD #85103), it results in a similar fit with Rwp = 5.95%. The ordering cannot be concluded from the XRD pattern alone. Composition: The observed volume differs from previous data on Na3Ca18Fe(PO4)14 (ICSD #85103) by only 0.26%.	Na3Ca18Fe(PO4)14 Alab Prototype matches Na3Ca18Fe(PO4)14 (ICSD #85103)	P1	10.3479	10.3715	13.7536	90.0806	111.996	119.557	32.1775 (volume/cation site)	TRUE
					Na3Ca18Fe(PO4)14 ICSD #85103	R3c	10.377	10.377	37.168	90	90	120	32.0937 (volume/cation site)
Zn3Ni4(SbO6)2	Structure: confirmed. Composition: confirmed. Ordering: Likely to have (Ni/Sb) disorder.	Zn3Ni4(SbO6)2_Alab [55.18%] Zn3Ni4(SbO6)2_ICSD109468 [21.02%] NiSb2O6 [12.68%] ZnNiO2 [11.12%] Rwp = 4.17%	Zn3Ni4(SbO6)2 [74.74%] Ni9ZnO10 [13.39%], NiSb2O6 [11.87%] Rwp = 3.76%	Ordering: (Ni/Sb) cation disordering was included in automated and manual refinement. Without disorder, the fit would be noticeably worse (Rwp=4.78%) with several extra peaks (e.g., 23 deg). Composition: Ni incorporation into Zn7(SbO6)2 structure is evidenced by the observed 2.663% volume contraction, consistent with the smaller ionic radius of Ni2+ (55 pm) as compared to Zn2+ (60 pm). The observ…	Zn3Ni4(SbO6)2 A-Lab Prototype matches Zn3Ni4(SbO6)2 (ICSD #154820)	C2/c	8.4828	8.5602	13.445	90	107.908	90	11.060 (volume/atom site)	TRUE
					Zn3Ni4(SbO6)2 ICSD #154820	Fd-3m	8.514	8.514	8.514	90	90	90	11.021 (volume/atom site)
					Zn4Ni3(SbO6)2 ICSD #109467	Fd-3m	8.5419	8.5419	8.5419	90	90	90	11.129 (volume/atom site)
					Zn7(SbO6)2 ICSD #109464	Fd-3m	8.601	8.601	8.601	90	90	90	11.362 (volume/atom site)
NaMnFe(PO4)2	Structure: confirmed. Composition: confirmed. Ordering: ambiguous.	NaMnFe(PO4)2 [78.85%] NaFeP2O7 [21.15%] Rwp = 3.21%	NaMnFe(PO4)2 [75.66%] NaFeP2O7 [20.15%] Fe2O3 [4.19%] Rwp = 1.81%	Ordering: If (Mn/Fe) partial disorder (as specified in ICSD #151483) is considered, it results in comparably good fit with Rwp = 1.86%. The ordering cannot be concluded from the XRD pattern alone. Composition: The observed volume is comparable to previously reported compositions in the same structure: 0.78% difference versus NaMnFe(PO4)2 (ICSD #151483) and 0.24% difference versus Na6.24Mn6.152Fe6…	NaMnFe(PO4)2 Alab Prototype matches NaMnFe(PO4)2 (ICSD #151483)	P-1	9.2528	9.26037	12.0614	68.7718	68.7429	85.9458	74.63 (volume/phosphate)	TRUE
					Na6.24Mn6.152Fe6P12O48 ICSD #171917	C2/c	11.995	12.596	6.495	90	114.6	90	74.35 (volume/phosphate)
					NaMnFe(PO4)2 ICSD #151483	C2/c	12.018	12.591	6.442	90	114.27	90	74.05 (volume/phosphate)
					Na8Mn8Fe4P12O48 ICSD #95725	C2/c	12.049	12.624	6.507	90	114.559	90	75.01 (volume/phosphate)
					Na4Mn4Fe8P12O48 ICSD #261050	C2/c	11.9878	12.5364	6.398	90	114.22	90	73.07 (volume/phosphate)
KNaTi2(PO5)2	Structure: confirmed. Composition: confirmed. Ordering: ambiguous	KNaTi2(PO5)2 Rwp = 13.79%	KNaTi2(PO5)2 [92.74%] NaTi2(PO4)3 [3.60%] TiO2 [3.66%] Rwp = 9.04%	Ordering: If (K/Na) partial disorder (as specified in ICSD #71239) is considered, it will produce a comparably good fit with Rwp = 9.76%. The ordering cannot be concluded from the XRD pattern alone. Composition: The observed volume differs from previous data on KNaTi2(PO5)2 (ICSD #71239) by only 0.088%.	KNaTi2(PO5)2 Alab Prototype matches KNaTi2(PO5)2 (ICSD #71239)	Pna2_1	12.761	6.31983	10.6076	90	90	90	855.477	TRUE
					KNaTi2(PO5)2 ICSD #71239	Pna2_1	12.7561	6.31869	10.6043	90	90	90	854.723
					K2Ti2(PO5)2 ICSD #6199	Pna2_1	12.814	6.404	10.616	90	90	90	871.158
Ba9Ca3La4(Fe4O15)2	Structure: confirmed. Composition: analysis of lattice parameters, in addition to the presence of a Ba-containing impurity phase, may indicate minor Ba deficiency in target. Ordering: ambiguous.	Ba9Ca3La4(Fe4O15)2 [90.07%] La2O3 [9.93%] Rwp = 15.16%	Ba9Ca3La4(Fe4O15)2 [41.74%] Ba2Fe2O5 [45.37%] La2O3 [12.88%] Rwp = 5.50%	Ordering: (Ca/La) disorder was used in automated and manual refinement. If the (Ba/Ca) and (Ca/La) disorder are both introduced to the structure, the fit is also reasonable with a similar Rwp (5.52%). The ordering cannot be concluded from the XRD pattern alone. Composition: Ca incorporation into Ba12La4(Fe4O15)2 is evidenced by the observed -7.211% volume contraction, consistent with the smaller …	Ba9Ca3La4(Fe4O15)2 A-Lab Prototype matches Ba9Ca3La4(Fe4O15)2 (ICSD #72336)	P1	6.9407	11.449	11.618	61.41	88.124	87.385	14.995 (volume/atom site)	TRUE
					Ba9Ca3La4(Fe4O15)2 ICSD #72336	P6_3mc	11.6771	11.6771	6.9593	90	90	120	15.219 (volume/atom site)
					Ba9.95Ca2.05La4(Fe4O15)2 ICSD #69653	P6_3mc	11.7701	11.7701	7.0393	90	90	120	15.639 (volume/atom site)
					Ba12La4(Fe4O15)2 ICSD #40071	P6_3mc	11.9041	11.9041	7.111	90	90	120	16.160 (volume/atom site)
Sn2Sb2Pb4O13	Structure: confirmed. Composition: confirmed. Ordering: ambiguous	Sn2Sb2Pb4O13 Rwp = 12.55%	Sn2Sb2Pb4O13 [89.23%] SnO2 [10.77%] Rwp = 7.14%	Ordering: If (Sn/Sb) disorder is considered, it results in a similar fit with Rwp = 7.13%. If using the structure model described in ICSD #62722 (with oxygen partial occupancy), a similar fit with Rwp = 9.3% is obtained. The ordering cannot be concluded from the XRD pattern alone. Composition: The observed volume per cation differs from previous data on Sn2Sb2Pb4O13 (ICSD #62722) by 1.40%. For co…	Sn2Sb2Pb4O13 Alab Prototype matches Sn2Sb2Pb4O13 (ICSD #62722)	Imm2	7.4803	7.55386	10.5792	90	90	90	37.3612 (volume/cation site)	TRUE
					Sn2Sb2Pb4O13 ICSD #62722	Fd-3m	10.5645	10.5645	10.5645	90	90	90	36.847 (volume/cation site)
					Pb2Sn2O6 ICSD #15308	Fd-3m	10.7186	10.7186	10.7186	90	90	90	38.483 (volume/cation site)
					Pb2Sb2O7 ICSD #24246	Fd-3m	10.44	10.44	10.44	90	90	90	35.559 (volume/cation site)
Hf2Sb2Pb4O13	Structure: confirmed. Composition: confirmed. Ordering: ambiguous	Hf2Sb2Pb4O13 Rwp = 7.60%	Hf2Sb2Pb4O13 [95.58%] PbHfO3 [1.39%] HfO2 [3.03%] Rwp = 5.98%	Ordering: If (Hf/Sb) disorder is considered, it results in a similar fit with Rwp = 5.35%. If using the structure model described in ICSD #62723 (with oxygen partial occupancy), a similar fit with Rwp = 5.65% is obtained. The ordering cannot be concluded from the XRD pattern alone. Composition: The volume/cation differs from previous data on Hf2Sb2Pb4O13 (ICSD #62723) by 1.04%. For comparison, th…	Hf2Sb2Pb4O13 Alab Prototype matches Sn2Sb2Pb4O13 (ICSD #62722)	Imm2	7.52327	7.53197	10.6574	90	90	90	37.744 (volume/cation site)	TRUE
					Hf2Sb2Pb4O13 ICSD #62723	Fd-3m	10.6126	10.6126	10.6126	90	90	90	37.352 (volume/cation site)
					Pb2Sb2O7 ICSD #24246	Fd-3m	10.44	10.44	10.44	90	90	90	35.559 (volume/cation site)
InSb3Pb4O13	Structure: confirmed. Composition: confirmed. Ordering: ambiguous	InSb3Pb4O13 Rwp = 21.14%	InSb3Pb4O13 [61.65%] In2O3 [4.56%] In5PbSbO12 [33.80%] Rwp = 8.17%	Ordering: If (In/Sb) disorder is considered, it will get a similar fit with Rwp = 8.17%. If using the structure model described in ICSD #41119 (with oxygen partial occupancy), a similar fit with Rwp = 8.39% is obtained. The ordering cannot be concluded from the XRD pattern alone. Composition: The observed volume differs from previous data on InSb3Pb4O13 (ICSD #41119) by only -0.033%.	InSb3Pb4O13 Alab Prototype matches InSb3Pb4O13 (ICSD #41119)	R3m	7.49147	7.49147	18.3165	90	90	120	37.093 (volume/cation site)	TRUE
					InSb3Pb4O13 ICSD #41119	Fd-3m	10.5892	10.5892	10.5892	90	90	90	37.106 (volume/cation site)
					Pb2Sb2O7 ICSD #24246	Fd-3m	10.44	10.44	10.44	90	90	90	35.559 (volume/cation site)
NaCaMgFe(SiO3)4	Structure: confirmed. Composition: confirmed. Ordering: confirmed, likely to have disorder	NaCaMgFe(SiO3)4 Rwp = 2.61%	NaCaMgFe(SiO3)4 [98.83%] Fe2O3 [1.17%] Rwp = 2.36%	Ordering: (Na/Ca/Mg/Fe) disordering was used in the automated refinement. Using (Na-Ca) and (Mg-Fe) disorder in the manual refinement results in a similar fit, with Rwp = 2.18%. Without any disorder, additional diffraction peaks appear and lead to a slightly worse fit (Rwp = 3.00%). These additional peaks are not observed in the experimental pattern. Composition: The observed volume differs from …	NaCaMgFe(SiO3)4 Alab Prototype matches Ca0.56Na0.44Fe0.49Mg0.51Si2O6 (ICSD #263076)	C2	9.71164	8.88703	5.27524	90	106.442	90	436.676	TRUE
					Ca0.56Na0.44Fe0.49Mg0.51Si2O6 ICSD #263076	C2/c	9.724	8.8887	5.2761	90	106.385	90	437.512
Ba6Ta2Na2V2O17	Structure: 6C-type Ba6Na2Ta2V2O17, which is similar to the MP structure but with different stacking. Composition: confirmed. Ordering: confirmed, unlikely to have cation disorder.	Ba6Ta2Na2V2O17 (12H-type) Rwp = 26.47%	Ba6Na2Ta2V2O17 (6C-type) [63.38%] Ba2Na2(VO4)2 [18.25%] BaCO3 [9.25%] Ba3(VO4)2 [9.13%] Rwp = 12.93%	Structure: The 12H-type structure was used in automated refinement, which was the computed ground state in MP at the time of writing. Recently, a new 6C-type structure was reported by Yamamoto, et al., 2024. Our DFT relaxation on this structure indeed shows a 10 meV/atom decrease in energy (relative to the 12H-type structure). Manual refinement carried out using the 6C-type structure results in s…	Ba6Ta2Na2V2O17 A-Lab (manual, 6C-type) Prototype matches Ba6Ta2Na2V2O17 [Yamamoto, et al. (2024), 6C-type]	P-3m1	5.8651	5.8651	14.7758	90	90	120	440.182	FALSE, 6C-type from Yamamoto et al., 2024
					Ba6Ta2Na2V2O17 [Yamamoto, et al. (2024), 6C-type]	P-3m1	5.86872	5.86872	14.7877	90	90	120	441.081
					Ba6Ta2Na2V2O17 A-Lab (automated, 12H-type)	P6_3/mmc	5.86694	5.86694	29.568	90	90	120	881.406
					Ba6Ta2Na2V2O17 [Quarez, et al. (2003), 12H-type]	P6_3/mmc	5.8671	5.8671	29.5338	90	90	120	880.434
KNa2Ga3(SiO4)3	Structure: confirmed. Composition: analysis of the lattice parameters suggest minor K deficiency. Ordering: ambiguous	KNa2Ga3(SiO4)3 [85.09%] K0.9Na2.1Ga3(SiO4)3 [14.91%] Rwp = 21.5%	KNa2Ga3(SiO4)3 [69.85%] KGaSiO4 [26.16%] NaGaO2 [3.99%] Rwp = 9.94%	Structure: A beryllonite-type structure was predicted by DFT and used for refinement. Another closely related structure (KAlGeO4-type) was also tested in manual refinement, but this leads to higher Rwp = 13.67% and fails to account for several diffraction peaks. Both structures are based on symmetry breaking of the parent tridymite (SiO2) structure. Ordering: If (K/Na) disorder is introduced to t…	KNa2Ga3(SiO4)3 Alab (beryllonite-type) Prototype matches NaGaSiO4 (ICSD #46861)	P2_1/c	8.7931	8.28634	17.6487	90	119.871	90	30.975 (volume/cation site)	TRUE
					K1.8Na4.2Ga6.0Si6O24 ICSD #66677 (KAlGeO4-type)	P6_3	8.8169	8.8169	8.3873	90	90	120	31.370 (volume/cation site)
					KGaSiO4 ICSD #46863 (KAlGeO4-type)	P6_3	18.1966	18.1966	8.5322	90	90	120	33.9812 (volume/cation site)
					NaGaSiO4 ICSD #411328 (KAlGeO4-type)	P6_3	8.729	8.729	8.208	90	90	120	30.090 (volume/cation site)
					NaGaSiO4 ICSD #46861 (beryllonite-type)	P2_1/c	8.6779	8.1977	17.5187	90	119.577	90	30.107 (volume/cation site)
Ba2ZrSnO6	Structure: confirmed. Composition: analysis of the lattice parameters suggest minor Zr excess. Ordering: ambiguous	Ba2ZrSnO6 [91.12%] Ba2SnO4 [8.88%] Rwp = 19.22%	Ba2ZrSnO6 [22.0%] SnO2 [7.6%] ZrO2 [12.2%] BaSnO3 [58.2%] Rwp = 9.72%	Ordering: (Zr/Sn) disorder was used in automated and manual refinement. An ordered structure produces a similar fit with Rwp = 9.764%. The ordering cannot be concluded from the XRD pattern alone. Composition: The observed volume differs from previous data on Ba2ZrSnO6 (ICSD #43137) by 0.793%, possibly indicating a slight Zr excess. Incorporation of Zr is evidenced by the fact that the target's pe…	Ba2ZrSnO6 Alab Prototype matches Ba2ZrSnO6 (ICSD #43137)	Pm-3m	4.17378	4.17378	4.17378	90	90	90	72.7091	TRUE
					Ba2ZrSnO6 ICSD #43137	Pm-3m	4.1628	4.1628	4.1628	90	90	90	72.1368
					BaSnO3 ICSD #188149	Pm-3m	4.1168	4.1168	4.1168	90	90	90	69.7717
					BaZrO3 ICSD #90049	Pm-3m	4.19729	4.19729	4.19729	90	90	90	73.9447
CaMn(PO3)4	Structure: confirmed. Composition: confirmed. Ordering: ambiguous.	CaMn(PO3)4 Rwp = 4.47%	CaMn(PO3)4 Rwp = 4.87%	Ordering: If (Ca/Mn) disorder is considered, the fit is also reasonable with similar Rwp (4.87%). The ordering cannot be concluded from the XRD pattern alone. Composition: The observed volume differs from previous data on CaMn(PO3)4 (Trojan, 1990) by 0.53%.	CaMn(PO3)4 A-Lab Prototype matches CaMn(PO3)4 [Trojan, (1990)]	C2/c	12.295	8.688	10.173	90	118.943	90	950.946	TRUE
					CaMn(PO3)4 [Trojan (1990)]	C2/c	12.302	8.714	10.189	90	118.927	90	955.978
					Mn2(PO3)4 ICSD #412558	C2/c	12.065	8.468	10.17	90	119.29	90	906.193
Na7Mg7Fe5(PO4)12	Structure: confirmed. Composition: analysis of the lattice parameters suggest minor Na/Mg excess Ordering: ambiguous.	Na7Mg7Fe5(PO4)12 [76.90%] Mg3(PO4)2 [23.10%] Rwp = 4.76%	Na7Mg7Fe5(PO4)12 [83.24%] Mg3(PO4)2 [16.76%] Rwp = 3.80%	Ordering: If (Na/vacancy) and partial (Fe/Mg) disorder are considered (as specified by ICSD #281211), the fit is also reasonable with similar Rwp (3.65%). The ordering cannot be concluded from the XRD pattern alone. Composition: The observed volume is similar to a closely related compositions, Na8Mg8Fe4(PO4)12 (ICSD #138263) and Na7.16Mg7.16Fe4.84(PO4)12 (ICSD #281211), differing by -0.17% and -1…	Na7Mg7Fe5(PO4)12 A-Lab Prototype matches Na7.16Mg7.16Fe4.84(PO4)12 (ICSD #281211)	P1	8.547	9.142	12.038	107.2	96.199	104.012	71.274 (volume/phosphate)	TRUE
					Na8Mg8Fe4(PO4)12 ICSD #138263	C2/c	11.7406	12.44	6.4148	90	113.873	90	71.395 (volume/phosphate)
					Na7.16Mg7.16Fe4.84(PO4)12 ICSD #281211	C2/c	11.791	12.489	6.4191	90	113.82	90	72.062 (volume/phosphate)
KMn3O6	Structure: confirmed. Composition: analysis of the lattice parameters suggest minor K excess. Ordering: confirmed, likely to have (K/vacancy) disorder.	KMn3O6 Rwp = 5.96%	KMn3O6 [64.88%] K0.48Mn1.94O5.18 [22.07%] Mn2O3 [13.05%] Rwp = 3.25%	Ordering: (K/vacancy) disorder was used in the automated and manual anaylsis. An ordered structure produced a worse fit with Rwp = 6.19%. Composition: The observed volume differs from that of a closely related composition, K1.39Mn3O6 (ICSD #261406), by only 0.124%. The small difference suggests K excess may be present.	KMn3O6 A-Lab Prototype matches K0.99Mn3O6*1.25H2O (ICSD #261406)	C2/m	14.287	2.84354	9.551	90	127.155	90	309.25	TRUE* (Angle tolerance used is 12 degrees)
					K1.39Mn3O6 ICSD #261406	C2/m	14.259	2.8438	9.526	90	126.908	90	308.867
CaNi(PO3)4	Structure: confirmed. Composition: confirmed Ca incorporation. Ordering: ambiguous.	CaNi(PO3)4 [92.19%] NiO [7.81%] Rwp = 5.34%	CaNi(PO3)4 [67.78%] NiP2O6 [17.38%] Ca3(PO4)2 [9.71%] NiO [5.13%] Rwp = 2.71%	Ordering: If (Ca/Ni) disorder is considered, the fit is also reasonable with similar Rwp (2.85%). The ordering cannot be concluded from the XRD pattern alone. Composition: Ca incorporation into Ni(PO3)2 (ICSD #35730) is evidenced by the observed 9.12% volumetric expansion, consistent with the larger ionic radius of Ca2+ (100 pm) as compared to Ni2+ (69 pm). No C2/c-symmetry Ca(PO3)2 has been repo…	CaNi(PO3)4 Alab Prototype matches Ni(PO3)2 (ICSD #35730)	C2/c	12.0652	8.68663	9.79043	90	117.962	90	906.311	TRUE
					Ni(PO3)2 ICSD #35730	C2/c	11.642	8.239	9.85	90	118.47	90	830.539
KBaPrWO6	Structure: confirmed. Composition: confirmed K/Ba incorporation. Ordering: ambiguous	KBaPrWO6 [68.37%] Pr5O9 [31.63%] Rwp = 16.98%	KBaPrWO6 [50.42%] Pr5O9 [29.68%] K2Ba(WO4)2 [19.90%] Rwp = 10.75%	Ordering: If (K/Ba) disorder is introduced to the structure, the fit is also reasonable with similar Rwp (9.78%). The ordering cannot be concluded from the XRD pattern alone. Composition: Compared to Ba2PrWO6 (ICSD #138976), the observed compound has a smaller unit cell volume (620.637 Å^3). This is likely caused by the subsitution of Ba2+ (161 pm) with K+ (164 pm) and the resulting oxidation fro…	KBaPrWO6 Alab Prototype matches Ba2PrWO6 (ICSD #138976)	F-43m	8.52994	8.52994	8.52994	90	90	90	620.637	TRUE
					Ba2PrWO6 ICSD #138976	Fm-3m	8.5847	8.5847	8.5847	90	90	90	632.667
Inconclusive results
CaGd2Zr(GaO3)4	Structure: Inconclusive due to overlap between target and impurity peaks. Composition: Inconclusive due to overlap between target and impurity peaks.	CaGd2Zr(GaO3)4 [66.51%] Gd3GaO6 [33.49%] Rwp = 9.2%	CaGd2Zr(GaO3)4 [20.73%] ZrO2 [9.97%] Gd3GaO6 [20.61%] Gd2O3 [5.17%] Gd3Ga5O12 [28.11%] CaGa4O7 [15.40%] Rwp = 3.10%	Ordering: An ordered structure was used in the automated and manual analysis. Structure and Composition: There are many overlapping peaks between the target phase and the impurities. As a result, it is difficult to distinguish and analyze the target composition.	CaGd2Zr(GaO3)4 Alab Prototype matches Ca0.95Zr0.95Gd2.05Ga4.05O12 (ICSD #202850)	P-1	10.639	10.8539	10.9028	110.551	108.788	108.113	30.6298 (volume/cation site)	TRUE
					Ca0.95Zr0.95Gd2.05Ga4.05O12 ICSD #202850	Ia-3d	12.41	12.41	12.41	90	90	90	29.863 (volume/cation site)
KBaGdWO6	Structure: Confirmed. Composition: Inconclusive due to peak overlap with Ba2GdWO6	KBaGdWO6 [39.70%] Ba8Gd5.332W2.668O24 [60.30%] Rwp = 14.78%	KBaGdWO6 [9.94%] Gd2O3 [22.12%] K2Ba(WO4)2 [27.75%] Ba2GdWO6 [40.19%] Rwp = 3.44%	Structure: Confirmed the formation of double-perovskite phase due to its characteristic peaks. Ordering: An ordered structure was used in the automated and manual analysis. Composition: The end member Ba2GdWO6 (ICSD #138973) has a similar volume compared to the refined lattice. The substitution of K+ (164 pm) onto the Ba2+ (161 pm) sites of Ba2GdWO6 will lead to a W oxidation state change from W5…	KBaGdWO6 Alab Prototype matches Ba2GdWO6 (ICSD #138973)	F-43m	8.43444	8.43444	8.43444	90	90	90	600.024	TRUE
					Ba2GdWO6 ICSD #138973	Fm-3m	8.4482	8.4482	8.4482	90	90	90	602.966
Mn7(P2O7)4	Structure: Inconclusive due to ambiguity/overlap with Mn2P2O7 in XRD. Composition: Inconclusive due to ambiguity/overlap with Mn2P2O7 in XRD.	Mn7(P2O7)4 [37.31%] Mn2(PO3)4 [62.69%] Rwp = 4.09%	Mn7(P2O7)4 [39.29%] Mn2(PO3)4 [53.32%] MnO [7.39%] Rwp = 2.61%	Ordering: An ordered structure was used in the automated and manual analysis. Structure and Composition: The target’s pattern appears very similar to Mn(II) pyrophosphate (Mn2P2O7, ICSD #47136). The lack of purity of the target in the sample makes it difficult to distinguish from Mn2P2O7. If refined with Mn2P2O7 (ICSD #47136), it results in a similar fit with Rwp = 2.7%.	Mn7(P2O7)4 Alab	C222_1	8.1532	10.5447	22.1341	90	90	90	118.934 (volume/pyrophosphate)	TRUE
					Mn2P2O7 ICSD #47136	C2/m	6.633	8.584	4.646	90	102.67	90	129.046 (volume/pyrophosphate)
Mg3MnNi3O8	Structure: confirmed. Composition: inconclusive.	Mg3MnNi3O8 Rwp = 9.83%	Mg3MnNi3O8 [25.62%] MgNiO2 [53.99%] NiMn2O4 [20.39%] Rwp = 3.25%	Ordering: An ordered structure was used in the automated and manual analysis. Structure and Composition: The target's pattern appears very similar to the end members (Mg6MnO8 and Ni6MnO8). The lack of purity of the target phase, peak overlap with impurities in the sample, and possible changes in the Mn oxidation state make it hard to distinguish from end members through lattice volume comparison.	Mg3MnNi3O8 A-Lab Prototype matches Mg3MnNi3O8 (ICSD #80306)	R-3m	5.9173	5.9173	14.6303	90	90	120	9.859 (volume/atom site)	TRUE
					Mg6MnO8 ICSD #82182	Fm-3m	8.3818	8.3818	8.3818	90	90	90	9.814 (volume/atom site)
					Ni6MnO8 ICSD #80301	Fm-3m	8.32	8.32	8.32	90	90	90	9.599 (volume/atom site)
					Mg3MnNi3O8 ICSD #80306	Fm-3m	8.3506	8.3506	8.3506	90	90	90	9.705 (volume/atom site)
Offline Experiments***
Y3Ga3In2O12	Structure: confirmed. Composition: confirmed. Ordering: confirmed, unlikely to disorder.	Y3Ga3In2O12 Rwp = 20.20%	Y3Ga3In2O12 [63.47%] In2O3 [11.99%] YInO3 [11.95%] Y2O3 [12.59%] Rwp = 7.05%	Ordering: An ordered structure was used in the automated and manual analysis. If (In/Ga) disorder is introduced, it results in some missing peaks at 17 and 20 deg with Rwp = 8.25%. Compostion: The observed volume differs from previous data on Y3Ga3In2O12 (ICSD #54664) by -0.41%.	Y3Ga3In2O12 Alab Prototype matches Y3In2Ga3O12 (ICSD #54664)	Ia-3d	12.5447	12.5447	12.5447	90	90	90	1974.15	TRUE
					Y3Ga3In2O12 ICSD #54664	Ia-3d	12.562	12.562	12.562	90	90	90	1982.33
Mg3NiO4	Structure: confirmed. Composition: confirmed. Ordering: confirmed, likely to have (Mg-Ni) disorder.	Mg3NiO4 Rwp = 4.34%	Mg3NiO4 Rwp = 3.27%	Ordering: (Mg/Ni) disorder was used in the automated and manual analysis. If refined without disorder, it results in extra peaks (e.g., 21 and 30 degrees) and much higher Rwp (10.94%). Composition: The observed volume (per cation) differs from previous data on Mg3NiO4 [Feng et al. (1992)] by only 0.079%.	Mg3NiO4 Alab Prototype matches Mg3NiO4 [Feng et al. (1992)]	Fm-3m	4.20411	4.20411	4.20411	90	90	90	74.3058	TRUE
					Mg3NiO4 [Feng et al. (1992)]	Fm-3m	4.203	4.203	4.203	90	90	90	74.2469
					MgNiO2 ICSD #290603	Fm-3m	4.1889	4.1889	4.1889	90	90	90	73.5021
Notes
*	The StructureMatcher class in pymatgen is used for matching the prototype between two structures. Structures are compared by replacing all sites with a single species (DummySpecies in pymatgen), except for alkali/vacancy and oxygen/vacancy disordered sites, which are removed. Unless otherwise specified, the default StructureMatcher parameters are used.
**	The c lattice parameter is suspected to be a typo in the original literature. The unit cell of Mn2P1.09V0.91O7 is reported with a c-axis length of 4.271 Å and a density of 3.74 g/cm^3 [Yakubovich et al., (2000)]. However, using c = 4.271 Å will result in a calculated density of 4.13 g/cm^3. Only by using c = 4.721Å can we obtain the reported density.
***	Offline experiments represent targets that were not obtained by the A-Lab, but instead synthesized through manual regrinding, reheating, and the use of higher synthesis temperature.
